# Supplementary material for: Benign or disordered development? Assessment and simulation of security of highly aggregated tourist crowds in China
Source: PLoS One. 2020 Oct 29;15(10):e0240547. doi: 10.1371/journal.pone.0240547 (PMC7595343; doi:10.1371/journal.pone.0240547)
Supplement: S1 File — (XLS) [file pone.0240547.s001.xls]

## Sheet: Recovered_Sheet1
Tianyou Peak
Part I: The perception of pressure factors											Part Ⅱ: The perception of state factors											Part Ⅲ: The perception of response management factors												Basic information of interviewees
P1	P2	P3	P4	P5	P6	P7	P8	P9	P10	P11	S1	S2	S3	S4	S5	S6	S7	S8	S9	S10	S11	R1	R2	R3	R4	R5	R6	R7	R8	R9	R10	R11	R12	B1	B2	B3	B4	B5
4	4	3	3	3	5	3	4	4	4	4	5	4	3	4	4	4	5	3	4	4	4	4	5	5	5	5	5	4	2	4	1	1	1	1	3	4	3	3
4	4	4	4	5	5	4	3	2	2	2	4	4	4	4	3	3	2	2	1	1	4	4	4	3	3	4	3	4	2	4	1	1	1	1	2	3	7	3
3	5	5	5	5	3	4	5	5	4	4	4	4	5	4	3	4	2	3	3	3	3	2	3	3	3	2	2	2	2	2	3	2	3	1	3	3	8	3
3	3	4	4	4	2	4	4	4	4	4	4	4	4	4	4	4	3	3	3	4	4	4	4	4	4	2	2	2	2	2	2	2	2	1	3	3	8	3
3	4	5	5	5	3	5	4	4	3	3	3	4	3	3	3	3	4	3	3	2	2	3	1	2	1	2	1	2	1	1	3	2	1	2	2	3	8	3
5	5	5	5	3	1	5	3	1	3	3	1	4	4	1	1	1	1	1	1	1	1	4	1	5	4	5	5	5	5	3	5	5	5	1	2	4	2	3
4	5	5	4	3	5	5	1	5	1	1	1	1	5	5	1	1	3	2	1	3	3	3	3	5	5	5	2	5	2	5	2	1	1	2	3	3	6	3
4	4	5	4	2	2	2	3	4	4	3	2	2	4	2	2	2	4	2	2	4	2	4	4	2	4	4	2	4	4	4	4	4	4	1	3	3	12	3
3	5	5	5	4	2	5	4	4	5	4	3	4	4	4	3	3	4	2	2	3	3	4	3	4	2	4	3	2	2	4	4	3	2	2	2	3	12	4
3	4	4	4	3	4	4	4	2	2	4	2	4	4	3	3	3	3	2	2	2	2	3	3	4	3	3	4	3	3	4	3	3	3	2	2	3	2	3
4	3	3	3	3	4	3	3	3	4	3	4	5	3	2	3	3	3	3	3	3	3	4	3	3	4	3	4	3	3	3	4	4	4	2	3	3	8	3
5	3	4	3	4	3	2	2	1	2	2	3	3	4	2	2	1	1	1	2	2	2	1	4	4	4	4	4	3	4	4	4	4	3	1	2	3	8	3
5	4	4	5	3	5	4	3	4	2	3	2	4	5	4	3	2	2	2	3	2	1	3	5	5	5	5	5	5	5	5	5	5	5	1	2	2	5	3
5	3	3	3	3	4	4	2	4	2	4	2	3	4	3	2	3	3	2	2	3	3	3	3	3	3	3	3	3	3	3	3	3	3	2	3	4	6	3
2	4	4	4	4	3	4	3	3	3	2	3	4	4	4	2	2	2	2	2	2	2	3	3	2	3	2	3	3	3	3	3	3	3	2	1	3	2	3
3	4	4	4	3	2	4	3	4	3	2	3	3	3	4	3	3	3	5	4	3	3	2	4	3	2	2	3	3	3	3	4	3	3	2	2	3	2	3
4	4	4	4	3	2	4	4	4	4	2	2	4	4	4	2	2	4	4	4	2	2	4	2	4	3	4	4	4	4	4	4	4	3	1	2	3	8	3
4	5	4	4	3	3	3	3	4	2	3	3	2	2	2	3	2	2	1	2	2	2	2	3	3	2	3	3	3	3	3	5	4	3	2	2	3	6	3
4	3	4	3	3	4	3	3	2	2	2	2	2	4	2	2	2	2	2	2	2	2	4	3	3	4	4	4	4	3	3	3	3	3	2	2	2	7	4
5	4	3	3	4	5	4	5	5	5	4	5	5	2	5	3	1	3	1	4	5	2	5	4	2	5	5	5	5	5	5	5	5	5	2	2	3	5	3
5	5	4	4	3	3	3	2	1	1	1	1	4	4	2	2	2	2	2	2	2	4	4	4	4	4	4	5	4	4	4	5	4	5	2	2	3	5	3
4	3	3	3	3	3	3	3	2	2	3	2	4	4	3	2	4	2	2	2	2	2	3	3	4	3	3	3	3	3	3	3	3	2	2	3	3	3	3
3	5	5	5	5	2	4	3	3	3	2	2	4	4	3	3	3	2	2	2	2	2	3	3	2	3	3	3	3	3	3	3	3	3	1	2	4	7	3
4	4	4	3	3	4	3	2	4	2	3	3	3	4	3	2	3	3	3	3	2	2	4	3	3	3	3	3	3	3	3	3	3	3	1	2	3	7	3
3	5	4	5	4	1	3	4	4	2	3	3	3	4	3	3	3	4	3	3	1	1	3	1	1	1	3	3	3	3	3	4	3	1	2	2	3	12	3
3	5	5	5	5	3	5	3	5	3	5	3	4	4	3	2	4	2	3	2	2	3	2	2	3	3	3	2	3	2	4	5	3	3	1	2	3	7	4
4	4	4	4	4	3	4	2	4	3	4	2	4	4	2	2	2	2	2	2	2	2	4	2	3	3	3	3	4	4	3	4	4	3	1	2	4	2	3
4	4	4	4	4	4	4	4	4	3	2	2	4	4	3	2	2	3	2	3	3	3	4	4	4	4	3	3	4	3	4	3	4	1	1	2	4	2	4
4	5	5	5	5	2	5	4	5	3	5	4	4	4	4	3	5	5	3	4	4	5	2	2	2	2	2	2	2	4	2	2	3	3	1	2	3	2	4
4	5	5	5	4	4	5	3	1	2	3	2	5	5	2	2	2	2	2	2	2	2	4	4	4	3	3	3	3	3	3	4	3	3	2	2	3	2	3
3	5	5	4	3	2	3	3	3	3	2	2	4	3	3	3	3	3	3	3	3	3	3	3	3	3	3	3	3	3	3	3	3	3	1	2	1	12	3
3	5	5	4	5	4	4	3	5	2	5	4	2	5	4	2	2	2	1	3	3	3	1	5	1	1	1	1	3	5	4	3	1	1	1	2	3	2	3
4	3	5	4	3	3	4	3	3	2	2	1	3	3	2	2	3	3	3	2	2	2	2	3	4	3	3	4	3	3	4	3	3	2	2	2	4	8	3
3	5	5	5	4	2	3	3	3	3	4	4	3	4	3	3	2	4	4	3	2	2	2	2	3	2	2	2	4	3	3	5	5	4	1	4	3	2	1
4	5	5	5	5	2	5	2	5	2	5	4	3	3	4	3	3	4	3	3	3	2	1	1	1	3	1	1	1	1	1	4	1	1	2	2	3	6	3
4	4	3	4	3	3	4	5	4	3	4	2	3	3	2	4	4	2	4	3	2	2	3	2	2	3	2	2	3	3	2	3	2	3	2	2	3	2	4
3	4	4	4	1	2	1	2	1	4	4	4	3	3	2	3	2	3	3	4	4	3	2	2	3	1	1	1	2	2	2	2	2	2	1	2	4	2	4
4	5	5	5	5	3	4	3	3	2	3	2	5	5	3	1	3	2	1	3	2	1	5	5	5	4	5	5	4	4	4	5	5	5	2	2	3	8	3
3	5	5	5	5	1	5	4	5	4	5	4	1	3	4	4	5	3	4	3	3	4	1	1	5	1	1	1	1	1	5	5	1	1	1	2	3	8	3
4	5	4	3	3	3	5	2	5	2	3	2	3	4	2	2	3	3	3	2	2	2	4	3	4	3	3	3	3	3	3	3	3	3	1	2	3	5	3
3	5	5	5	5	3	5	3	2	3	5	3	4	4	3	3	3	5	4	4	4	4	3	3	4	4	4	4	3	3	3	4	3	3	1	2	3	8	3
4	5	5	5	5	1	5	3	3	3	4	4	3	4	3	3	3	4	4	4	4	4	2	2	2	3	3	3	3	3	3	3	3	3	1	2	3	8	3
5	4	5	5	4	3	4	2	3	1	4	2	3	4	3	3	3	1	2	2	4	3	3	2	3	2	3	4	3	3	4	4	4	3	2	1	1	2	3
4	4	4	4	4	3	3	2	4	2	3	1	4	5	3	3	1	1	1	1	1	1	4	2	3	3	4	4	4	4	4	4	4	4	2	2	2	5	3
3	5	5	5	4	4	4	2	4	2	4	1	4	4	3	3	3	4	3	3	2	3	5	2	3	1	2	2	3	3	4	3	3	3	1	2	2	5	3
3	3	3	3	3	3	4	4	4	4	4	4	4	4	4	4	4	4	4	4	4	4	4	4	4	4	4	4	4	4	4	4	4	4	2	2	3	12	3
4	5	4	4	4	3	4	4	2	2	3	3	3	4	3	4	4	2	1	2	2	2	2	3	3	3	2	2	2	2	3	2	2	2	1	2	3	8	3
2	5	5	5	2	4	2	2	2	2	2	2	4	4	2	2	2	5	4	2	2	2	4	4	4	5	4	5	5	5	4	4	4	4	2	2	2	12	3
4	4	4	4	4	4	4	4	4	2	2	2	4	4	3	2	3	3	2	3	3	2	3	3	5	3	3	3	2	2	4	4	4	3	1	2	2	5	3
4	4	5	5	5	5	2	3	4	3	2	4	4	2	3	4	4	2	3	3	4	4	4	3	4	4	4	3	3	3	3	4	4	4	1	2	3	8	3
5	4	4	5	5	2	5	5	5	2	2	5	5	5	5	3	4	3	3	3	3	3	2	2	2	2	2	2	2	2	2	2	3	3	1	2	3	7	3
3	2	4	5	4	1	5	5	5	4	5	4	4	4	5	5	5	3	4	4	3	3	2	4	5	1	1	2	1	1	4	4	3	2	2	2	3	7	3
3	4	4	4	3	3	3	3	4	5	5	4	4	4	5	5	4	5	5	4	3	3	3	3	5	5	3	3	2	2	3	4	3	3	2	2	4	8	3
3	4	3	3	4	4	4	4	3	5	5	3	3	4	5	4	3	4	5	3	3	4	3	3	5	2	3	3	2	2	3	4	3	3	1	2	3	8	3
3	4	2	3	2	3	2	2	2	2	3	2	4	4	2	3	3	2	2	1	1	1	3	2	4	3	3	2	2	2	3	4	3	3	1	2	3	8	3
3	4	4	4	4	3	4	4	2	3	3	3	3	4	3	3	3	3	3	3	3	3	3	3	3	3	3	3	3	3	3	3	3	3	2	1	2	2	3
3	3	3	4	4	4	4	3	2	3	2	3	4	4	2	3	2	2	3	3	5	5	5	5	5	5	4	4	4	4	4	4	4	4	1	2	2	1	3
2	5	5	5	5	3	4	3	3	3	4	2	2	3	4	3	2	3	3	2	2	2	3	1	2	2	2	2	2	2	2	3	4	2	1	2	3	1	4
5	5	5	4	4	4	4	4	4	3	3	2	5	4	4	3	5	4	4	4	4	4	5	5	5	2	4	3	2	3	2	4	4	4	1	3	3	5	3
3	4	4	3	3	2	4	4	3	3	3	3	4	3	3	3	3	3	3	3	3	3	3	3	4	3	4	4	3	3	4	3	3	3	2	2	3	4	3
3	5	5	5	4	4	5	5	2	4	5	3	2	2	4	4	4	4	4	4	4	4	5	4	2	2	1	1	3	3	4	3	3	3	2	2	3	4	3
3	5	5	5	5	1	5	5	3	5	5	5	3	1	5	5	5	5	5	5	5	5	3	2	1	1	1	1	1	1	1	1	1	1	2	2	3	8	3
3	5	4	5	5	3	4	3	5	3	3	2	3	2	3	3	3	3	2	3	3	3	3	3	3	3	3	2	2	2	4	4	3	3	2	2	3	12	3
3	4	5	5	3	3	1	2	3	2	4	2	4	1	1	5	4	3	1	3	1	1	3	3	3	3	3	3	3	3	3	3	3	3	2	1	1	2	3
3	4	5	5	3	3	1	2	3	2	3	4	2	4	5	5	5	3	1	1	1	1	1	2	4	2	2	1	1	1	1	1	1	1	2	1	1	2	3
3	3	3	3	2	3	4	3	2	2	3	2	4	3	3	3	4	2	2	2	3	2	3	2	4	2	3	3	2	3	4	4	4	3	1	2	4	12	3
3	5	5	5	5	3	4	4	3	3	3	2	3	4	3	3	4	3	2	2	2	2	2	2	3	3	3	3	3	3	3	3	3	3	1	2	3	7	3
3	3	3	3	4	3	3	4	3	3	4	3	5	4	3	3	4	5	2	3	5	4	4	3	4	3	3	3	2	2	4	5	3	3	2	2	4	2	3
2	4	3	3	3	3	3	2	3	2	2	2	3	4	2	2	2	3	2	3	3	3	3	2	3	3	4	4	4	3	4	4	4	3	2	2	4	2	3
1	3	3	3	2	1	2	4	4	5	3	1	2	3	2	4	2	5	1	1	1	1	2	2	2	2	2	2	2	2	2	2	1	2	1	2	4	2	3
4	4	5	5	5	5	4	3	5	3	3	3	3	3	3	3	3	5	3	3	3	3	4	4	5	3	4	4	4	4	4	4	4	2	2	3	5	3	3
3	5	5	4	4	3	4	4	3	3	3	2	5	5	3	3	3	3	3	3	3	3	3	3	4	4	4	3	3	3	3	3	3	2	2	2	3	9	3
5	5	4	3	4	4	4	4	3	1	3	1	3	4	3	1	1	2	2	1	1	1	3	3	3	4	3	2	3	3	3	3	3	2	2	2	3	9	3
5	5	4	3	4	4	4	4	3	1	3	1	3	4	3	1	1	2	2	1	1	1	3	3	3	3	1	2	3	3	3	3	3	2	2	2	3	9	3
4	3	3	3	3	3	3	3	3	2	2	2	4	4	2	2	2	2	2	2	2	2	3	3	3	3	3	3	3	3	3	4	4	4	1	3	3	8	3
4	4	4	4	4	4	3	2	3	1	2	2	4	4	2	2	2	2	2	2	2	2	4	3	5	5	4	4	4	4	4	4	4	4	2	2	3	3	3
4	4	4	4	3	4	4	2	4	2	3	2	3	4	3	2	3	2	2	2	2	3	4	3	3	3	3	4	3	3	3	3	3	3	1	3	4	7	2
5	5	5	5	5	5	4	5	5	4	5	5	5	5	5	5	5	5	5	5	5	5	5	5	5	5	5	5	5	5	5	5	5	5	2	2	4	3	3
5	5	5	5	5	5	5	3	1	1	5	1	5	4	1	1	3	1	1	1	1	1	4	4	4	5	5	5	5	5	3	4	4	4	2	2	3	8	3
4	4	4	4	4	4	3	3	4	3	1	1	4	4	1	2	2	2	2	2	2	4	4	3	3	4	3	3	3	3	3	4	3	3	1	2	3	5	3
4	3	4	3	4	4	2	2	2	2	2	1	4	4	3	2	2	1	2	2	3	2	4	3	3	3	3	3	3	2	4	3	3	3	2	3	3	7	3
5	3	3	1	1	4	1	1	1	1	1	1	4	4	1	1	1	1	1	1	1	1	4	4	4	4	4	4	4	4	3	4	4	4	1	2	4	8	3
3	5	5	5	5	3	5	5	5	5	4	4	4	4	3	3	4	4	3	3	3	3	3	3	3	3	2	2	2	2	3	2	2	2	2	2	3	12	3
5	4	3	1	4	3	1	1	1	1	1	1	5	5	1	1	1	1	1	1	1	1	5	5	5	5	5	5	5	5	5	5	5	5	1	2	2	12	2
5	4	4	3	3	3	3	2	2	2	3	2	4	4	2	2	2	3	2	2	3	3	3	2	3	3	3	3	3	3	3	3	3	3	2	1	1	2	2
5	5	4	4	1	5	3	2	2	2	2	2	5	5	2	3	3	2	1	2	2	2	4	4	5	3	3	4	3	3	3	4	4	4	2	3	3	8	3
3	5	4	4	4	3	3	4	5	2	4	2	4	4	3	3	3	1	2	2	2	2	3	3	3	3	3	4	4	4	4	5	5	5	1	2	2	12	4
5	5	5	5	4	4	4	2	4	2	4	3	4	4	2	2	4	1	1	1	1	3	4	3	4	4	4	4	3	3	4	4	4	4	1	2	3	12	3
5	3	3	4	4	5	4	3	3	2	3	5	4	4	3	2	4	5	2	3	3	1	5	3	5	4	5	4	4	4	4	3	3	3	1	2	3	8	3
5	5	5	5	5	5	5	5	5	5	5	1	5	5	4	4	4	4	4	4	4	4	4	4	5	5	5	5	5	5	5	5	5	5	1	2	2	4	3
4	5	5	5	5	3	4	4	2	2	4	3	4	4	3	2	3	2	2	3	2	1	3	3	3	2	3	3	3	4	2	3	4	4	1	2	3	12	3
5	4	4	3	3	4	4	2	4	2	3	2	4	4	2	1	3	2	1	1	1	1	4	4	4	5	4	4	4	4	4	4	4	4	1	3	3	6	3
3	3	2	3	2	3	3	4	3	1	3	5	5	4	3	3	2	2	2	2	2	2	2	2	2	2	1	1	2	2	2	2	2	2	1	2	3	7	3
3	3	3	3	2	3	4	3	2	2	3	1	3	3	3	3	1	2	2	2	2	2	4	3	3	4	3	3	4	4	3	5	4	4	1	2	3	7	2
3	5	5	3	2	4	5	3	2	2	2	1	4	4	2	2	2	3	3	3	2	2	4	3	4	3	4	3	3	3	4	4	3	3	2	2	3	2	3
2	4	3	3	2	5	4	5	5	3	3	3	4	4	4	3	2	2	3	2	2	2	3	3	4	4	4	3	1	3	4	2	3	4	2	2	3	2	3
4	5	5	5	4	3	4	4	2	2	3	2	3	3	3	3	3	2	2	2	2	2	4	3	4	4	4	4	3	3	4	4	3	3	2	2	3	12	3
5	2	2	2	4	5	1	1	1	3	3	1	5	5	1	1	1	1	1	5	5	5	5	5	5	5	5	5	5	5	5	5	5	5	1	1	1	2	2
4	5	5	4	4	4	3	3	3	3	3	2	4	4	3	2	3	2	2	2	2	2	3	3	3	3	4	4	4	4	4	4	4	5	1	3	2	1	3
4	5	4	4	4	4	3	3	3	2	2	2	4	4	2	2	3	3	2	2	2	2	4	3	4	4	4	4	4	4	4	4	4	4	1	2	3	3	3
4	5	5	5	5	5	2	5	2	2	1	3	2	4	4	2	2	3	2	3	2	2	3	4	2	3	3	3	4	4	4	4	4	4	1	2	3	3	3
4	5	5	5	5	4	5	3	5	3	3	3	4	4	3	2	3	2	2	2	3	3	4	3	4	4	3	4	4	3	3	4	3	3	1	2	3	9	4
3	3	3	3	3	2	2	3	2	2	3	3	3	3	4	3	3	3	2	4	2	2	2	2	4	3	3	2	3	3	3	3	4	3	1	2	1	1	3
4	5	5	5	4	3	4	3	2	2	2	2	3	3	2	3	3	2	2	2	2	2	3	3	3	3	3	3	3	3	3	3	3	3	1	2	3	2	3
5	5	5	5	5	4	4	2	1	1	5	2	5	5	2	2	2	1	1	1	1	2	4	1	4	3	3	3	3	3	3	3	3	3	1	2	3	2	3
4	5	5	5	5	2	5	5	4	5	5	3	5	5	3	3	5	3	3	3	3	3	4	4	4	4	3	3	3	4	3	4	3	3	2	2	3	2	3
5	5	5	5	5	4	5	3	3	2	5	3	5	5	2	2	2	2	2	2	2	2	4	2	4	3	3	2	3	2	2	3	3	2	1	2	3	2	3
3	4	4	4	4	4	4	3	4	5	3	2	4	4	2	3	2	2	2	2	2	4	3	3	5	4	3	3	3	4	4	3	4	4	1	2	3	2	3
5	3	3	3	3	4	3	5	5	4	4	5	4	4	4	4	4	5	5	3	5	4	4	4	5	4	5	5	4	4	5	4	4	4	1	2	3	2	3
5	5	5	5	2	4	3	2	4	3	4	4	4	5	5	5	4	4	5	3	4	4	5	3	4	4	3	4	5	3	4	3	5	4	1	3	1	1	3
5	4	5	5	3	5	3	3	3	2	3	2	3	3	2	3	2	2	2	2	2	2	4	3	4	3	4	4	4	4	4	4	4	4	2	3	2	1	3
4	4	4	4	4	4	4	3	2	2	3	2	4	4	2	2	4	3	2	3	3	2	4	3	4	4	4	4	3	3	3	3	4	3	1	2	3	7	4
5	4	3	3	3	3	3	3	2	2	2	2	5	5	2	2	3	1	1	1	1	1	3	3	4	4	3	3	4	3	2	4	2	2	2	3	3	3	4
4	5	4	4	3	4	3	3	2	3	3	3	5	4	3	3	3	4	3	2	2	3	3	4	5	5	2	2	4	3	2	4	2	2	2	3	3	3	4
5	5	5	5	5	3	4	3	5	2	5	2	2	3	3	3	4	5	2	2	2	3	2	1	2	2	2	4	2	3	2	4	5	2	2	2	4	3	3
4	4	5	4	4	3	3	3	2	2	3	2	2	4	4	4	4	4	4	3	2	2	2	2	3	5	4	5	4	4	3	4	5	5	2	2	4	3	3
3	4	4	4	3	4	3	2	2	1	3	1	4	4	3	2	1	1	2	2	2	2	5	3	5	5	4	4	3	3	3	5	5	4	1	2	2	5	3
5	4	4	4	3	3	3	2	3	2	3	2	3	3	2	2	2	2	2	2	2	2	4	3	3	3	3	3	3	3	3	4	3	3	1	2	3	3	3
4	3	3	3	2	4	3	2	1	2	3	1	5	5	2	3	3	1	2	1	1	1	4	4	3	3	3	3	4	3	4	5	4	4	2	2	3	7	3
4	3	3	2	2	4	2	2	2	2	2	2	4	5	2	2	2	2	2	2	2	2	4	4	4	4	4	4	4	4	4	5	5	4	1	2	3	8	2
3	3	3	3	2	4	2	2	2	2	2	2	3	4	2	2	2	2	2	2	2	2	3	2	3	3	3	3	3	3	4	4	4	4	1	2	4	8	3
5	4	4	4	3	4	2	4	4	2	4	2	2	4	4	2	4	3	2	4	2	4	5	3	5	5	5	3	3	3	5	5	3	3	1	2	3	7	3
3	5	4	4	4	3	4	2	4	3	3	2	4	3	3	2	3	2	2	2	2	2	3	2	2	2	2	3	2	3	3	3	3	3	1	2	3	8	3
4	5	5	5	4	3	4	3	5	2	5	3	2	3	3	4	4	3	2	1	1	1	4	2	3	3	4	3	3	3	3	4	3	3	1	2	3	7	3
3	5	5	5	3	3	4	3	3	2	2	3	3	2	2	3	3	3	2	2	2	2	3	3	2	3	3	3	3	3	3	4	3	3	2	2	3	6	3
4	5	5	5	5	1	5	3	5	3	3	3	3	3	4	3	3	3	1	5	4	4	4	4	3	3	1	1	1	1	4	1	1	1	1	2	2	5	3
3	4	4	4	5	3	5	3	2	2	3	3	4	4	3	2	3	3	2	2	2	2	3	3	3	3	3	3	3	3	3	4	3	3	2	2	3	12	4
3	4	3	4	4	4	3	5	4	3	3	3	4	4	3	3	3	3	2	2	2	2	3	3	3	3	3	3	3	3	3	3	1	1	1	2	2	5	3
3	5	5	5	5	2	5	2	3	1	5	4	3	3	3	3	3	2	2	2	3	3	2	2	2	2	2	3	2	2	2	4	3	3	1	2	4	3	3
4	5	5	5	3	4	4	4	3	4	4	3	4	4	4	4	4	4	4	4	4	4	4	4	4	4	3	4	4	4	4	4	4	4	2	2	2	5	4
4	5	5	5	5	3	3	3	3	4	4	4	5	5	4	5	4	4	3	4	5	4	4	3	3	2	5	3	4	3	4	4	3	4	1	2	3	8	3
5	3	3	3	2	5	3	2	1	2	5	1	5	5	3	3	3	1	3	3	3	3	5	3	3	3	5	1	3	3	3	3	3	3	1	2	4	3	3
4	5	5	5	5	3	5	5	5	3	4	3	4	4	4	3	3	3	2	3	3	3	4	3	4	4	4	3	3	4	5	5	4	3	1	2	3	8	3
4	4	4	4	3	3	5	2	1	2	4	1	4	4	2	2	2	2	2	1	2	2	4	1	3	4	3	3	3	3	3	4	4	4	1	2	4	7	3
5	4	4	4	1	5	4	3	5	1	2	1	5	5	2	1	1	1	1	1	1	1	5	3	3	5	4	4	4	4	4	4	4	4	2	2	2	7	3
3	4	4	4	3	3	2	2	3	2	2	2	4	4	3	3	2	2	2	2	2	2	3	4	4	4	4	4	4	4	4	4	3	3	2	2	2	5	3
3	4	4	4	3	3	3	3	4	3	4	2	4	3	3	3	2	2	2	2	2	2	3	3	3	3	3	3	3	3	3	2	3	2	2	2	2	5	3
4	3	4	3	3	4	2	3	2	2	3	1	4	4	2	2	2	2	2	2	2	2	4	3	3	3	3	3	2	3	3	3	3	3	1	2	3	2	3
3	4	3	3	3	3	4	4	5	3	3	4	3	3	2	2	2	2	3	2	2	2	3	2	4	2	2	2	3	3	3	3	3	3	1	3	3	8	3
3	4	4	4	4	5	3	2	3	1	1	1	4	4	3	1	1	1	1	3	3	1	5	4	5	4	4	4	3	3	4	5	3	3	2	2	3	12	3
4	5	4	4	3	4	4	2	4	2	3	2	4	4	3	2	2	2	2	2	2	2	4	4	4	4	4	4	4	4	4	4	4	4	2	2	3	8	2
5	4	4	4	3	3	3	2	5	2	3	1	4	4	2	3	3	2	3	2	2	3	4	2	2	3	3	2	3	3	3	4	3	4	1	3	3	6	3
5	4	3	3	3	3	4	4	3	4	4	2	4	4	3	2	3	2	3	3	3	3	3	3	3	3	3	2	3	3	3	4	3	4	1	3	3	6	3
4	3	3	4	3	4	3	2	2	2	2	2	4	4	2	2	1	2	3	2	2	2	4	3	5	4	4	4	4	3	4	4	4	4	1	2	3	8	3
3	4	4	4	3	3	3	3	3	3	2	3	3	4	4	3	2	2	2	2	2	2	3	3	4	4	3	4	4	4	4	4	4	4	1	2	3	7	3
4	5	5	4	3	4	4	3	5	3	3	2	4	4	3	2	2	1	3	3	1	1	4	3	5	5	5	4	4	4	5	5	4	4	2	2	3	8	3
4	5	5	5	4	3	4	3	4	2	3	2	4	4	4	2	2	1	2	2	2	2	4	3	4	4	4	4	4	4	4	4	4	3	2	2	3	6	3
5	5	5	5	5	5	5	5	2	3	5	4	1	2	3	3	3	5	5	3	5	5	1	1	1	1	1	2	2	3	3	3	1	1	1	1	1	2	3
5	5	5	5	5	5	4	2	4	2	3	2	3	4	2	2	4	2	2	2	2	2	4	4	4	4	4	3	3	3	3	3	3	3	2	2	3	6	3
5	5	5	3	4	5	5	3	2	1	4	1	5	5	2	1	2	1	5	1	1	5	5	5	5	3	4	5	5	5	5	5	5	5	1	1	1	2	3
5	4	3	5	5	1	5	3	5	2	5	3	4	4	3	3	4	2	3	2	2	2	2	2	3	3	3	2	1	2	3	4	3	1	1	2	3	8	3
5	5	5	3	5	4	3	1	5	5	5	1	5	5	1	1	1	1	1	1	1	1	5	3	5	5	5	5	5	5	5	5	5	5	2	1	1	2	3
4	4	4	3	3	4	3	3	3	2	4	2	4	4	3	3	3	2	2	2	2	2	3	3	4	4	4	4	4	5	4	4	4	4	1	3	4	6	3
4	5	5	4	4	3	3	4	4	3	3	1	4	4	2	3	3	2	2	3	3	4	3	2	4	4	4	4	3	3	4	4	4	4	1	2	3	2	2
4	5	5	5	5	4	2	2	3	3	3	3	4	2	3	3	3	3	4	4	3	5	3	3	3	3	3	2	3	4	3	3	3	3	1	3	3	8	3
4	4	5	4	4	3	4	2	1	2	3	1	4	4	4	2	2	3	2	2	2	2	3	3	3	3	2	3	3	4	4	4	5	5	1	2	3	2	3
4	5	4	3	5	3	3	2	3	3	3	2	4	5	3	3	2	2	2	2	2	2	3	3	3	3	2	2	3	3	4	4	5	3	2	1	3	2	3
4	3	3	4	4	3	4	3	1	2	3	2	4	4	3	2	2	2	2	2	2	2	3	3	2	2	2	2	3	3	3	3	3	3	2	2	3	2	3
4	5	5	4	4	3	3	5	5	3	2	2	3	2	2	2	2	2	2	2	2	2	2	2	2	2	5	4	3	4	2	4	4	5	2	3	3	6	3
4	3	3	3	3	4	4	4	5	3	4	5	3	4	3	3	3	3	3	4	5	4	3	4	3	4	3	4	3	4	5	5	3	4	2	1	3	2	3
4	3	3	3	4	4	3	3	2	3	2	3	2	3	2	3	2	2	2	3	2	2	2	2	3	2	2	3	3	3	3	4	3	4	1	2	3	8	4
4	4	4	3	3	3	4	3	2	2	5	2	2	3	3	3	4	2	2	2	2	2	3	3	3	3	3	3	3	3	4	4	4	4	2	2	3	2	3
4	5	4	4	3	4	3	2	1	1	1	1	3	4	2	2	2	1	1	1	1	1	4	3	4	4	4	4	4	4	4	4	4	4	2	2	4	8	3
4	4	4	3	3	4	4	3	3	2	3	3	4	4	3	2	2	2	2	2	2	2	3	3	4	4	4	4	4	4	4	4	4	4	1	3	3	7	3
5	4	4	5	5	5	1	1	1	1	2	1	5	5	1	1	1	1	2	1	1	1	5	5	5	5	5	5	5	5	5	5	5	5	2	3	3	6	3
4	5	3	4	4	2	4	3	5	2	3	4	3	3	4	4	3	3	4	3	4	3	1	3	3	3	3	3	3	4	3	4	4	4	1	2	3	8	3
3	3	2	1	1	2	2	4	3	4	4	2	2	2	3	3	3	2	4	2	2	4	4	3	3	3	2	2	4	4	4	4	4	4	1	2	3	8	3
3	4	3	3	4	3	3	3	3	2	3	2	3	4	2	1	3	2	3	2	2	2	3	3	3	3	3	3	3	3	3	3	3	3	2	2	2	5	3
4	5	5	5	5	4	4	4	3	2	3	2	4	4	4	2	3	2	2	2	2	2	3	2	3	3	3	4	3	3	3	4	4	3	2	2	3	7	3
4	4	4	4	4	4	4	3	4	4	4	3	4	3	4	3	4	2	2	2	2	2	3	3	4	4	4	4	3	4	4	4	4	4	2	2	3	12	3
4	5	4	4	3	3	3	3	4	3	3	3	3	3	3	2	3	3	3	3	2	2	3	4	4	3	3	3	3	3	3	4	3	3	1	2	3	12	3
4	5	5	5	4	2	4	4	3	3	3	1	5	5	2	2	3	2	3	2	2	3	3	3	4	3	3	3	4	4	3	5	5	5	1	2	3	7	4
5	4	4	4	5	5	4	3	3	3	4	1	5	5	3	3	3	3	5	3	3	3	4	4	5	4	4	3	3	4	4	4	4	3	1	2	3	8	3
3	5	5	5	5	5	5	5	5	5	3	2	5	5	3	3	3	4	1	3	3	3	3	3	1	3	3	3	3	3	3	3	3	3	1	2	3	7	3
5	5	5	5	5	5	5	4	3	1	3	1	3	3	3	3	4	3	3	2	2	1	5	3	3	4	3	5	3	3	3	5	3	3	1	2	2	1	3
4	5	5	4	4	5	5	1	1	1	1	1	5	5	1	1	1	1	1	1	1	1	5	2	5	5	5	5	1	4	4	4	4	4	2	3	2	9	3
3	5	5	5	4	3	4	3	4	3	2	2	3	3	3	3	3	3	3	2	3	3	3	2	5	2	3	3	3	3	3	3	3	3	2	2	3	2	3
3	4	3	4	4	2	5	5	5	5	5	4	4	4	3	3	3	2	3	2	2	2	2	2	1	1	3	3	3	4	3	3	4	3	2	2	3	2	3
5	5	5	5	5	5	3	5	3	5	3	5	3	5	2	2	2	2	1	3	2	2	4	3	5	5	5	5	3	5	5	5	5	5	1	2	3	2	1
5	5	4	4	4	4	4	4	1	2	2	1	5	5	2	2	2	2	2	1	1	1	4	4	4	4	4	4	3	3	2	4	4	4	2	2	3	6	3
4	5	5	5	5	3	5	4	4	3	3	3	4	4	4	4	4	3	3	3	3	3	3	3	2	2	2	4	4	4	4	4	3	3	2	3	3	4	4
4	4	5	5	4	3	3	2	3	4	4	4	3	4	4	4	3	2	2	2	2	2	4	4	4	4	4	3	3	4	3	3	4	4	2	3	2	5	3
5	4	4	4	3	5	4	4	5	3	4	4	4	5	5	5	4	4	4	4	4	4	5	5	5	5	5	5	5	5	5	5	5	5	2	3	2	10	3
3	3	3	4	4	4	4	4	4	3	4	2	4	3	4	4	3	3	3	2	2	2	3	3	4	4	3	3	3	3	4	4	3	3	2	2	4	8	3
4	4	4	4	4	3	4	2	2	3	2	2	4	3	2	2	2	2	2	2	2	2	3	3	4	4	3	3	3	3	3	2	3	3	2	2	4	2	3
4	4	5	4	4	4	3	4	3	3	3	2	4	4	3	2	2	3	3	2	2	2	3	3	3	4	3	4	4	3	4	3	3	2	1	2	4	8	3
2	4	3	4	4	3	4	4	4	3	3	2	3	3	4	4	4	2	4	3	3	3	3	3	3	3	2	2	2	2	3	3	3	2	2	2	3	2	3
3	4	4	4	4	3	1	1	1	1	2	2	3	2	2	2	2	1	2	2	2	1	2	2	1	2	4	4	4	4	4	4	4	4	1	2	4	2	3
3	5	4	3	3	3	3	3	3	3	3	3	3	3	2	2	3	3	3	3	3	3	3	3	3	4	3	3	3	3	3	3	3	3	2	1	1	2	3
3	3	3	5	4	4	4	4	4	3	5	4	5	4	3	5	5	4	4	4	5	1	4	3	4	5	3	4	3	3	4	5	5	5	2	2	2	5	3
4	5	4	3	2	2	3	3	4	1	2	1	5	5	3	2	2	1	1	1	1	1	3	1	3	2	3	3	3	3	3	3	3	3	2	2	3	12	3
5	5	5	5	5	5	5	2	2	2	2	2	3	3	2	3	2	1	4	3	3	3	3	3	3	3	5	3	3	3	3	3	3	3	2	2	3	12	3
5	5	5	5	5	5	5	3	5	5	5	5	5	5	2	1	5	3	5	5	5	1	5	4	5	5	5	5	5	5	5	5	5	5	2	2	2	12	3
3	4	4	5	4	2	4	4	4	3	3	1	4	3	3	2	2	1	1	1	1	3	2	2	4	3	3	3	3	3	2	4	4	3	2	2	3	2	3
4	5	5	5	4	4	3	3	2	4	2	2	4	3	3	2	2	2	2	2	2	3	3	4	4	3	4	3	4	4	4	4	4	3	2	2	3	2	3
3	5	5	5	5	5	5	3	5	3	5	2	4	4	3	3	5	4	3	2	1	2	3	3	3	3	3	3	3	3	3	3	3	3	1	2	3	2	3
3	2	3	3	2	2	2	4	2	3	4	2	4	4	3	3	4	3	4	2	3	3	2	2	3	3	3	3	3	3	3	3	3	3	1	3	3	8	3
3	2	2	2	2	4	2	2	3	2	2	2	4	4	2	2	2	2	2	2	2	2	3	3	3	2	4	4	4	4	4	4	4	4	1	2	3	7	3
4	4	4	5	5	5	2	2	1	2	3	2	4	4	4	4	3	2	3	2	2	2	3	3	3	3	3	2	3	3	2	4	3	3	1	2	3	8	3
3	3	3	3	3	4	3	2	3	2	4	2	4	4	3	2	4	3	2	2	3	2	4	4	4	4	4	4	4	3	3	4	4	4	2	3	2	3	3
4	5	5	5	4	3	4	3	3	2	3	3	3	3	3	3	4	3	3	3	3	3	3	2	2	2	3	3	3	2	2	3	3	2	1	2	3	8	3
5	5	5	5	4	3	3	1	5	5	1	1	5	5	1	1	1	1	1	1	1	1	3	3	4	3	2	2	3	2	2	3	3	2	1	2	3	8	3
4	4	4	4	4	4	3	3	2	2	3	2	4	4	3	3	3	3	3	3	3	3	3	4	3	3	3	3	3	3	3	3	3	3	2	2	3	8	3
5	4	4	4	4	4	3	3	5	3	3	3	4	4	3	3	3	3	2	2	2	3	4	3	4	4	3	3	3	3	3	3	3	3	1	3	3	3	3
3	5	5	4	4	3	4	3	2	2	3	2	4	4	3	3	3	4	2	3	2	2	4	3	4	4	4	4	4	4	4	4	4	4	2	2	3	8	3
4	4	3	3	4	3	3	3	3	2	3	3	3	3	3	2	2	2	2	2	2	2	3	3	3	3	3	3	3	3	3	3	3	3	1	2	2	8	3
4	3	3	3	3	3	3	2	1	2	1	2	4	3	2	3	2	2	2	2	2	2	3	3	4	3	3	3	3	3	3	3	3	3	1	3	3	3	3
3	5	5	5	5	3	5	5	2	3	5	2	4	3	3	3	3	4	5	5	4	3	3	3	3	2	3	3	2	3	2	3	3	3	1	2	3	8	3
4	5	5	5	5	1	5	4	3	2	2	5	3	3	5	2	4	2	2	2	2	2	4	4	4	4	4	4	3	3	4	4	4	4	1	2	3	12	3
4	4	4	4	4	4	4	4	4	5	4	4	4	4	4	4	5	5	4	4	5	5	4	4	5	5	2	2	2	2	2	2	2	2	1	2	3	12	3
4	4	4	4	3	5	3	1	3	2	4	3	4	4	3	3	2	3	3	4	3	3	5	5	5	4	3	3	3	3	3	2	2	3	1	1	1	2	3
5	5	4	5	5	5	3	2	2	5	1	1	5	5	2	2	1	2	1	1	1	1	5	2	2	5	3	4	4	4	4	4	4	4	2	1	1	2	3
3	4	3	2	2	4	2	2	4	1	3	2	4	4	2	2	2	2	2	2	2	2	4	4	4	4	4	4	4	4	4	4	4	4	1	2	2	12	3
4	4	3	3	4	4	2	2	4	3	3	2	4	3	2	3	2	2	3	3	3	3	3	3	3	3	3	3	3	3	3	3	3	3	2	2	3	2	3
4	3	4	3	4	4	3	3	3	3	2	4	3	3	3	3	2	3	3	3	3	2	2	3	3	3	2	2	2	3	5	1	1	2	1	2	3	12	3
3	5	5	5	5	5	4	4	4	5	2	5	3	3	3	2	2	2	2	1	1	2	4	4	4	4	2	2	2	2	2	2	2	2	2	2	3	6	3
4	5	5	5	3	4	2	2	1	1	1	1	5	5	1	2	1	1	2	2	2	2	3	2	3	3	3	4	3	3	3	5	3	3	1	2	2	9	3
4	4	4	3	4	4	4	4	4	2	2	1	4	5	1	2	2	2	2	2	1	1	5	4	4	3	5	4	4	4	5	5	5	4	2	2	4	2	3
5	5	3	5	3	4	5	4	5	2	3	4	2	3	4	4	4	2	2	3	2	2	3	4	4	4	4	4	4	4	4	4	4	4	1	3	4	3	3
5	5	5	3	3	3	5	3	2	1	3	1	5	5	3	1	1	1	1	1	1	1	3	3	5	4	4	4	5	5	4	4	5	5	2	2	3	2	3
5	5	5	3	3	5	4	1	2	1	4	1	5	5	1	1	2	1	2	1	1	1	5	5	5	5	5	5	4	4	5	5	5	5	2	2	3	2	3
4	4	4	4	4	2	4	2	2	2	3	4	4	3	4	3	4	3	3	3	3	4	3	2	4	3	3	3	3	2	3	4	3	3	2	3	4	10	3
5	5	5	5	5	5	5	2	2	2	3	3	2	5	3	5	3	2	2	2	4	5	3	3	3	5	2	2	2	2	2	2	2	2	1	1	1	2	3
5	5	5	5	5	4	5	2	2	2	2	2	3	4	3	2	2	5	3	3	2	2	4	4	5	5	4	5	5	5	4	5	5	5	2	1	1	2	3
5	5	5	5	5	5	2	2	2	3	3	2	3	5	3	2	2	2	2	2	4	3	4	3	3	5	4	5	5	5	4	5	5	5	2	2	3	6	3
5	5	5	5	5	5	5	5	4	4	3	3	4	3	4	3	4	3	4	3	5	4	3	4	3	4	4	5	4	4	4	5	4	4	1	2	4	3	3
3	4	4	3	4	3	3	2	4	2	3	3	3	3	3	2	2	2	2	2	2	2	3	2	3	3	3	3	2	2	3	4	3	3	1	2	3	8	3
4	5	5	4	4	3	4	3	4	2	3	2	4	3	3	2	2	2	2	2	3	3	4	3	4	3	3	3	3	3	4	4	4	4	2	1	1	2	3
4	4	4	4	3	3	4	3	4	2	4	2	4	4	2	2	4	2	2	2	2	2	4	3	3	3	4	4	3	3	3	3	3	2	1	3	4	8	3
4	5	4	4	4	4	3	3	5	2	2	2	4	4	2	2	2	2	2	2	2	3	4	4	4	4	4	3	3	3	4	4	4	4	1	2	3	8	3
4	5	4	4	4	3	4	2	5	2	2	2	4	4	2	2	2	2	2	3	2	1	4	2	4	4	4	3	3	3	2	3	3	3	1	2	3	7	4
3	4	3	4	4	3	3	3	3	3	4	4	4	4	4	4	3	3	3	3	4	4	4	4	4	4	3	4	3	4	3	4	3	3	2	3	3	4	3
3	4	4	4	3	3	3	3	3	4	4	4	4	4	4	3	3	3	4	4	4	4	4	4	4	4	3	4	3	4	3	4	3	3	1	3	1	4	3
3	4	4	4	3	4	4	4	5	2	3	3	3	3	2	2	2	2	2	2	2	2	3	3	4	3	3	4	4	4	4	3	4	4	2	2	4	3	3
4	4	4	4	4	4	4	3	5	3	3	3	3	3	3	3	3	2	2	2	2	2	4	4	4	4	4	4	4	4	4	4	4	4	1	2	4	3	3
4	4	3	3	3	2	3	3	3	2	2	1	5	4	4	3	2	2	2	2	2	2	4	2	4	4	4	3	2	1	3	4	3	1	2	2	3	9	4
5	5	5	4	4	3	4	2	3	3	3	2	3	4	3	3	3	2	2	2	2	2	3	3	3	3	3	3	3	3	3	3	3	3	1	2	2	1	4
4	3	4	3	5	4	3	2	1	2	2	2	4	4	2	3	2	2	2	2	2	3	3	3	3	3	3	3	3	4	4	4	4	4	1	2	2	1	4
3	4	5	5	5	3	4	2	4	2	4	4	2	3	3	3	5	4	4	4	4	4	3	2	2	2	2	2	1	1	5	3	1	2	1	2	3	9	3
5	5	5	5	5	5	5	4	1	1	1	1	5	1	5	5	1	5	2	2	5	5	5	5	5	5	5	5	2	5	5	5	5	5	1	1	1	2	3
5	5	5	5	3	1	5	1	5	1	5	3	4	5	3	3	1	1	1	1	1	1	3	1	1	3	1	1	2	3	2	5	5	2	1	2	4	3	3
5	4	4	3	3	5	4	3	2	2	3	2	4	4	3	5	2	2	2	2	2	2	4	2	3	3	4	4	4	4	4	4	4	4	1	3	2	5	3
4	3	3	3	2	3	3	2	2	2	2	2	3	4	2	2	2	2	2	2	2	2	4	3	4	4	4	4	4	4	4	4	4	4	1	2	3	7	3
4	3	4	4	2	4	3	3	2	2	3	2	4	5	2	2	2	2	2	2	2	2	4	4	4	3	3	3	3	4	3	5	4	4	1	2	3	7	3
4	4	4	4	3	2	3	3	3	2	2	2	3	3	3	2	3	2	2	2	2	2	3	3	4	3	3	3	3	3	3	3	3	3	1	2	4	12	3
5	5	5	5	3	3	4	3	3	3	3	1	5	5	4	2	2	1	3	2	2	2	5	5	5	5	1	1	1	1	1	1	1	1	1	2	3	7	3
3	4	4	4	4	4	3	4	4	4	2	3	1	4	4	2	3	4	1	2	2	2	2	3	2	3	3	3	3	3	3	3	3	3	2	2	4	6	3
3	4	4	4	4	4	4	4	2	3	4	4	4	4	4	3	2	2	2	2	2	2	4	5	5	5	5	4	4	4	4	4	4	4	1	3	4	3	3
4	5	5	5	4	4	3	2	4	2	3	2	4	4	2	2	2	1	2	2	2	4	4	4	4	4	2	2	2	2	2	2	2	2	1	3	4	3	3
4	5	4	5	3	4	5	2	3	2	3	3	2	4	2	2	2	2	2	2	2	2	4	3	4	4	4	3	3	3	3	5	3	3	2	1	1	2	3
5	5	5	4	3	3	2	1	4	1	3	1	5	5	2	1	1	1	1	1	1	1	5	3	5	5	5	5	4	4	3	5	4	4	2	2	3	7	2
3	5	5	4	4	4	5	3	4	3	4	2	5	5	4	2	3	1	3	2	3	3	4	3	4	4	4	4	3	3	4	4	3	3	1	2	3	8	1
5	4	3	3	3	4	3	3	3	2	2	2	3	4	2	2	3	2	2	2	2	2	4	3	4	4	4	4	4	4	4	4	4	4	2	2	3	12	3
4	4	4	4	3	4	4	3	4	2	3	3	4	3	3	3	3	3	3	3	3	3	3	3	3	3	3	3	3	3	3	3	3	3	2	2	3	8	3
4	4	4	4	5	4	4	3	2	2	2	2	4	4	3	2	2	2	2	2	2	2	4	4	4	4	4	3	4	4	4	4	4	4	2	2	2	5	3
5	4	4	4	3	3	3	3	3	2	4	2	3	3	2	2	2	2	3	2	2	2	3	2	3	3	2	3	3	3	3	3	3	3	2	2	3	8	3
3	3	3	3	2	2	3	2	2	2	2	4	4	3	2	2	2	3	2	2	2	2	4	2	3	3	2	2	2	2	3	4	2	2	2	2	4	2	4
3	5	4	4	4	2	2	3	4	4	4	3	3	2	4	4	4	4	3	3	3	4	2	2	2	2	2	2	2	2	1	2	2	3	2	2	4	6	3
4	5	5	5	4	4	3	2	2	2	4	2	4	4	2	1	3	2	2	2	2	2	2	3	3	3	3	3	2	3	3	3	3	3	2	2	2	1	3
4	3	5	5	5	4	5	3	5	2	5	5	5	3	2	2	2	2	2	2	2	2	3	2	2	3	2	2	2	2	2	2	2	2	1	2	4	7	4
3	4	4	4	5	4	3	2	3	3	4	2	4	4	3	2	1	3	3	1	1	2	3	3	4	3	2	2	2	2	2	2	2	2	1	2	4	7	4
5	5	5	5	5	3	5	2	2	2	4	1	4	3	3	2	2	3	2	2	2	2	4	3	3	3	3	3	3	3	4	4	3	3	2	2	3	12	3
4	5	5	5	5	3	4	4	4	4	4	4	5	2	4	4	3	3	3	3	3	3	2	4	4	2	2	2	2	2	2	2	2	2	1	2	3	12	3
3	5	5	5	5	2	5	5	3	5	5	2	4	3	4	3	3	4	3	3	3	4	1	2	2	1	1	1	1	1	1	3	3	3	1	2	3	7	3
3	5	4	4	4	2	5	3	1	2	3	1	4	4	4	3	3	2	2	3	3	3	1	1	1	1	2	2	2	2	2	1	2	2	2	2	3	8	3
3	4	4	5	2	4	2	2	2	2	4	2	4	4	2	2	4	2	4	2	2	2	4	4	4	4	2	2	2	2	2	2	2	2	2	2	2	2	2
Shanghai Disneyland
Part I: The perception of pressure factors											Part Ⅱ: The perception of state factors											Part Ⅲ: The perception of response management factors												Basic information of interviewees
5	5	5	5	3	1	5	1	5	1	5	3	4	5	3	3	1	1	1	1	1	1	3	1	1	3	1	1	2	3	2	5	5	2	1	2	4	3	3
5	4	4	3	3	5	4	3	2	2	3	2	4	4	3	5	2	2	2	2	2	2	4	2	3	3	4	4	4	4	4	4	4	4	1	3	2	5	3
4	3	3	3	2	3	3	2	2	2	2	2	3	4	2	2	2	2	2	2	2	2	4	3	4	4	4	4	4	4	4	4	4	4	1	2	3	7	3
4	3	4	4	2	4	3	3	2	2	3	2	4	5	2	2	2	2	2	2	2	2	4	4	4	3	3	3	3	4	3	5	4	4	1	2	3	7	3
4	4	4	4	3	2	3	3	3	2	2	2	3	3	3	2	3	2	2	2	2	2	3	3	4	3	3	3	3	3	3	3	3	3	1	2	4	12	3
5	5	5	5	3	3	4	3	3	3	3	1	5	5	4	2	2	1	3	2	2	2	5	5	5	5	1	1	1	1	1	1	1	1	1	2	3	7	3
3	4	4	4	4	4	3	4	4	4	2	3	1	4	4	2	3	4	1	2	2	2	2	3	2	3	3	3	3	3	3	3	3	3	2	2	4	6	3
3	4	4	4	4	4	4	4	2	3	4	4	4	4	4	3	2	2	2	2	2	2	4	5	5	5	5	4	4	4	4	4	4	4	1	3	4	3	3
4	5	5	5	4	4	3	2	4	2	3	2	4	4	2	2	2	1	2	2	2	4	4	4	4	4	2	2	2	2	2	2	2	2	1	3	4	3	3
4	5	4	5	3	4	5	2	3	2	3	3	2	4	2	2	2	2	2	2	2	2	4	3	4	4	4	3	3	3	3	5	3	3	2	1	1	2	3
5	5	5	4	3	3	2	1	4	1	3	1	5	5	2	1	1	1	1	1	1	1	5	3	5	5	5	5	4	4	3	5	4	4	2	2	3	7	2
3	5	5	4	4	4	5	3	4	3	4	2	5	5	4	2	3	1	3	2	3	3	4	3	4	4	4	4	3	3	4	4	3	3	1	2	3	8	1
5	4	3	3	3	4	3	3	3	2	2	2	3	4	2	2	3	2	2	2	2	2	4	3	4	4	4	4	4	4	4	4	4	4	2	2	3	12	3
4	4	4	4	3	4	4	3	4	2	3	3	4	3	3	3	3	3	3	3	3	3	3	3	3	3	3	3	3	3	3	3	3	3	2	2	3	8	3
4	4	4	4	5	4	4	3	2	2	2	2	4	4	3	2	2	2	2	2	2	2	4	4	4	4	4	3	4	4	4	4	4	4	2	2	2	5	3
5	5	5	5	4	2	5	5	5	5	5	4	2	3	5	4	5	5	5	5	5	4	2	2	4	2	4	3	3	3	4	2	2	1	1	2	4	2	3
3	4	4	4	4	3	4	4	4	4	3	3	3	3	4	4	3	4	4	3	3	3	3	3	3	3	3	3	3	3	4	4	4	4	1	2	3	9	3
5	5	5	4	4	4	5	3	2	2	4	4	4	3	2	2	1	4	3	3	4	2	3	2	4	4	4	5	5	5	5	4	5	5	1	2	4	2	4
3	5	5	5	5	1	5	3	4	4	5	3	3	3	4	2	4	5	3	3	3	3	3	3	3	4	4	2	2	2	3	3	4	3	2	2	3	2	3
4	4	4	4	2	3	3	2	3	2	2	1	4	5	2	3	1	2	1	1	1	2	4	3	3	3	4	4	4	4	3	3	4	3	2	2	3	9	3
4	5	5	4	4	4	4	2	1	1	2	2	5	4	2	2	3	3	3	2	4	2	3	2	3	3	4	3	4	4	4	2	3	4	2	2	3	9	1
5	5	5	5	3	4	4	1	4	1	4	4	5	4	3	1	1	4	4	4	5	1	4	4	4	2	4	4	5	4	5	5	5	4	1	2	4	2	4
4	4	4	3	2	4	2	2	2	1	2	4	4	3	2	2	2	3	2	3	3	3	3	4	4	3	3	3	4	4	4	4	4	4	2	2	2	9	4
4	3	4	3	2	3	3	1	2	1	2	1	4	4	1	2	1	2	2	2	1	2	4	3	3	3	3	3	2	3	2	3	2	2	1	2	3	12	4
2	3	2	2	2	1	3	4	2	4	2	4	2	2	3	4	3	3	4	1	3	3	2	2	2	2	2	2	3	2	4	1	3	3	2	2	2	4	3
4	4	4	4	4	2	5	2	5	2	3	2	5	3	3	2	2	2	2	2	2	1	3	3	2	1	3	4	4	4	1	4	5	5	2	2	3	9	4
5	5	4	4	3	3	3	2	3	2	2	1	4	4	2	2	1	1	2	1	1	1	4	4	4	4	4	4	4	4	4	4	4	4	2	2	3	12	3
1	4	4	4	2	2	4	4	3	3	4	2	4	4	5	5	2	4	4	2	3	3	3	2	3	3	2	2	3	3	3	2	3	3	2	2	3	7	4
3	3	3	3	3	4	3	3	2	2	2	2	3	4	3	2	3	3	3	3	3	3	3	3	3	3	3	3	3	3	3	3	3	3	2	2	3	12	4
5	5	5	5	5	2	5	5	5	5	5	5	1	1	5	4	1	5	5	2	3	3	2	1	1	1	3	3	3	3	3	3	3	3	1	2	3	8	4
3	4	4	4	3	3	3	2	4	2	4	2	3	4	2	2	2	2	2	2	4	4	4	2	4	3	4	4	4	3	4	3	3	3	2	2	3	2	3
3	5	5	5	5	5	5	5	5	4	4	2	5	4	3	3	2	2	3	2	2	2	3	3	4	3	3	3	4	4	3	3	3	3	1	2	2	9	3
3	4	4	4	4	3	4	3	3	3	4	2	4	3	3	2	2	3	2	2	3	2	3	3	3	3	3	3	3	3	4	3	3	3	1	2	3	12	3
4	5	5	5	5	1	5	5	5	5	5	4	3	3	5	5	4	4	5	3	3	3	3	2	2	1	1	1	3	3	1	2	3	3	1	2	3	8	3
3	5	5	5	5	2	5	3	5	4	4	4	5	4	5	3	2	4	3	3	4	2	2	3	3	3	3	2	2	3	4	4	3	3	2	2	3	9	3
3	4	4	4	3	3	3	4	3	2	4	4	3	3	2	2	2	2	2	3	4	2	4	3	3	3	4	4	4	4	4	4	3	3	2	2	3	2	3
3	4	5	4	4	3	4	5	5	3	4	1	3	2	3	3	3	3	4	2	2	3	3	3	2	3	3	3	3	3	3	3	3	2	2	2	3	5	3
4	5	5	5	5	3	4	4	3	2	4	2	4	4	3	2	3	3	2	2	2	2	4	3	4	4	4	4	4	4	4	4	4	4	1	2	3	9	4
3	4	4	4	5	4	5	5	5	4	5	4	2	3	4	5	4	4	4	4	4	2	3	3	3	2	3	3	3	2	4	3	4	1	1	2	3	9	2
4	4	4	4	4	4	4	4	4	4	4	4	4	4	4	4	4	4	4	4	4	4	4	4	4	4	4	4	4	4	4	4	4	4	2	2	3	3	3
3	4	3	3	3	3	3	3	3	3	3	3	3	3	3	3	3	3	3	3	3	3	3	3	3	3	3	3	3	3	3	3	3	3	2	2	3	9	3
3	5	4	4	4	2	4	3	2	2	4	1	5	4	3	1	2	2	2	2	2	2	3	3	3	4	4	4	3	3	4	3	3	3	2	2	3	8	3
3	5	3	4	4	4	4	3	3	2	2	2	4	4	2	2	2	3	3	2	2	2	3	3	3	3	3	3	3	3	4	4	4	4	2	2	3	2	3
3	3	3	3	3	2	3	4	3	3	3	3	3	3	3	3	3	2	4	3	3	4	2	3	3	3	3	2	3	3	3	3	3	3	2	2	3	5	3
4	5	5	5	5	3	4	3	3	3	4	4	3	2	3	3	4	5	3	4	4	4	3	2	2	2	3	3	2	2	3	3	3	3	2	2	3	2	4
5	5	5	4	4	3	4	2	3	2	3	2	4	4	2	2	2	2	2	2	2	2	4	3	4	4	4	4	4	4	4	4	4	4	2	2	3	9	3
3	3	4	4	4	3	4	3	3	3	3	2	4	3	3	3	3	3	3	3	3	3	3	3	3	3	3	3	3	3	4	3	3	3	2	2	3	5	4
3	3	2	3	4	4	4	3	4	3	3	2	4	4	3	2	3	3	2	2	2	2	4	4	4	4	4	4	4	4	4	4	4	4	2	2	3	12	4
4	5	5	5	5	3	5	3	2	2	2	2	4	4	3	3	2	3	4	2	3	2	4	4	4	4	3	3	4	4	4	4	4	4	2	2	1	12	4
3	4	4	4	3	4	4	2	2	2	4	2	4	4	3	2	2	2	2	2	2	2	4	3	4	4	4	4	4	4	4	4	4	4	2	2	3	5	3
4	4	4	4	4	4	3	3	2	2	2	1	4	4	2	2	2	2	2	2	2	2	4	4	4	4	4	4	4	4	4	4	4	4	2	2	3	8	3
4	4	4	4	4	4	4	3	3	2	3	2	4	4	3	2	2	2	3	2	2	2	4	3	4	4	4	4	3	3	3	3	3	3	1	2	3	5	3
3	5	4	4	4	3	3	4	3	2	3	2	3	3	3	2	3	3	3	2	2	2	3	3	3	4	4	4	4	4	3	4	4	4	1	2	3	2	3
4	5	3	5	2	3	5	3	4	3	4	2	5	3	4	3	4	2	2	3	2	3	3	4	3	3	4	4	3	4	4	4	3	3	2	2	3	5	3
5	5	5	5	5	5	5	5	5	5	5	4	4	4	4	4	4	4	4	4	4	4	4	4	4	4	4	4	4	4	4	4	4	4	2	2	3	9	4
5	5	5	5	5	4	4	3	2	1	5	3	5	5	3	2	4	4	4	2	2	2	3	4	3	3	3	3	3	4	4	5	4	4	2	2	3	2	3
3	5	4	4	3	3	3	3	2	2	4	2	4	4	3	2	2	4	2	2	2	2	3	2	3	2	3	3	3	3	2	3	3	2	2	2	3	9	4
4	4	3	4	4	3	4	4	4	4	4	4	4	4	4	4	5	4	4	4	4	4	4	4	4	4	5	5	4	4	5	4	5	4	2	2	2	9	4
3	4	4	4	4	3	4	2	2	2	4	2	4	4	3	2	2	3	3	2	2	1	2	2	4	2	2	2	4	3	3	4	4	4	2	2	3	9	4
3	5	5	5	5	3	5	5	3	5	5	5	1	1	5	5	5	5	3	5	3	5	5	5	5	5	3	5	3	5	5	3	5	5	1	2	3	8	4
3	4	4	4	4	4	4	4	3	2	4	2	4	4	3	2	2	3	3	2	3	1	4	4	3	3	4	4	3	4	5	5	4	4	2	2	3	6	4
5	5	5	5	5	3	5	3	3	2	4	4	4	4	4	4	3	4	4	2	4	3	3	2	2	3	3	2	2	3	2	1	3	2	2	2	4	6	4
3	3	5	5	5	5	5	5	5	5	1	5	5	5	5	3	5	5	5	5	5	5	5	5	5	5	5	5	5	5	5	5	5	5	1	2	3	11	3
5	5	4	3	2	5	2	1	3	1	4	2	5	5	2	1	1	2	3	1	1	1	4	2	4	3	4	5	4	4	1	1	4	3	2	2	3	2	4
4	3	5	5	3	5	3	3	4	3	2	4	1	2	3	4	2	3	3	3	3	3	3	3	3	3	3	3	3	3	3	3	3	3	1	2	3	2	3
4	5	5	5	5	4	5	5	5	5	5	5	5	5	5	5	5	5	4	5	5	5	5	5	5	5	4	3	5	4	4	4	4	4	2	2	3	2	4
3	5	5	5	5	1	3	3	4	3	4	4	4	3	3	3	3	3	3	2	3	3	3	2	4	3	2	3	2	3	4	4	3	3	1	2	2	12	4
5	4	4	4	4	4	3	2	4	2	2	3	4	4	3	2	2	2	2	3	3	3	3	3	3	3	3	4	5	5	1	2	3	3	1	2	3	8	4
5	4	4	3	2	5	4	2	2	2	3	2	5	5	2	1	1	1	2	2	2	2	4	3	4	4	4	4	4	4	4	4	4	4	2	2	3	7	3
4	4	4	4	4	4	4	4	4	4	4	4	4	4	4	4	4	4	4	4	4	4	4	4	4	4	4	4	4	4	4	4	4	4	1	2	3	8	4
3	4	4	4	3	3	3	3	3	3	3	3	3	3	3	3	4	3	3	3	3	3	3	4	3	3	4	4	3	3	3	3	3	4	1	2	4	8	4
4	4	4	4	3	4	4	3	3	3	3	3	3	4	4	3	3	3	4	3	3	3	4	3	3	3	4	4	3	2	3	3	4	3	1	3	4	8	3
3	4	3	4	4	3	4	4	4	3	4	3	4	3	4	3	3	3	3	3	3	3	3	3	3	3	3	3	3	3	3	3	3	3	1	2	4	9	3
3	4	4	4	4	3	4	3	3	3	3	3	4	4	3	3	3	3	3	3	3	3	3	3	3	3	3	3	3	3	3	3	3	3	2	2	3	3	4
1	4	5	5	5	3	5	5	5	5	5	5	5	3	5	5	5	5	5	5	5	5	2	1	1	1	1	1	1	1	3	3	1	3	1	2	3	8	4
4	5	4	4	3	3	4	2	2	2	3	3	4	4	3	3	2	3	2	2	3	3	3	3	3	4	4	3	3	3	3	3	4	4	2	2	4	12	3
3	3	3	3	3	3	3	2	4	4	4	3	3	3	3	3	3	3	3	3	3	3	3	3	3	3	3	3	3	4	4	3	4	3	1	2	4	2	4
4	4	4	4	4	5	4	4	4	4	4	4	4	4	4	4	4	4	4	4	4	3	4	5	4	4	4	4	4	4	4	4	4	4	2	2	3	5	3
3	3	4	4	4	4	4	3	3	4	4	3	4	4	4	3	3	3	4	3	3	3	3	3	3	3	3	3	3	3	3	3	3	3	1	2	3	8	3
3	5	5	5	5	2	5	5	3	4	4	3	4	4	4	4	3	4	4	4	4	3	2	3	3	3	3	3	3	4	4	4	3	3	1	2	4	9	3
4	4	4	4	4	4	4	4	4	4	4	4	4	4	4	4	5	3	3	3	3	4	4	4	5	5	4	4	4	4	4	3	3	4	2	2	3	5	3
3	4	4	5	4	2	3	2	2	2	3	2	4	4	3	4	2	4	2	2	3	3	3	2	3	4	4	4	4	4	2	3	4	2	1	2	3	8	3
4	4	5	4	5	4	4	4	4	3	4	2	4	3	3	3	3	3	3	2	3	4	4	3	4	2	3	2	4	3	3	3	4	4	1	3	3	10	4
2	2	4	3	5	3	2	2	4	3	4	3	4	2	4	3	3	2	4	4	3	3	4	2	1	4	5	4	2	3	4	1	3	4	1	2	3	7	4
4	5	5	5	4	3	4	3	3	2	3	1	5	4	3	2	2	2	2	1	2	2	4	3	4	4	4	4	4	4	5	4	4	4	1	2	3	8	3
3	3	5	5	5	4	4	4	4	4	4	3	4	2	5	4	3	3	5	3	3	5	4	3	4	4	3	3	2	2	5	4	4	4	1	3	3	7	3
4	5	5	5	5	3	4	3	4	3	4	2	4	5	4	3	4	3	2	3	4	4	3	3	4	2	4	3	3	3	4	4	4	3	2	2	3	1	3
2	2	5	3	1	2	1	3	3	1	2	2	2	1	3	3	3	2	5	2	2	5	1	1	2	2	2	5	1	2	2	2	2	2	2	2	3	12	3
4	3	3	3	3	3	3	1	2	3	3	2	4	4	4	3	2	2	4	2	2	2	4	2	4	4	4	4	4	4	4	4	4	4	1	2	3	8	3
2	4	4	4	4	3	3	4	2	3	4	2	4	4	4	3	3	4	3	4	3	2	3	1	4	3	3	3	3	3	3	3	3	3	1	2	3	5	3
4	4	3	3	3	3	3	3	3	3	3	2	4	4	2	3	2	2	4	2	2	2	2	4	4	4	4	4	4	4	4	5	5	5	1	2	3	8	3
5	5	5	5	5	3	5	3	4	5	5	3	5	5	3	4	5	5	5	5	5	5	5	5	5	3	3	3	4	4	4	3	5	5	1	2	3	8	4
5	4	4	5	4	4	4	2	3	1	4	1	5	5	3	2	4	4	2	2	4	2	3	1	3	3	4	4	4	4	4	4	4	4	1	2	3	7	3
4	5	4	4	4	2	4	3	3	2	5	2	3	3	3	2	5	5	4	2	2	2	2	2	2	2	3	2	3	4	3	3	4	4	1	2	3	8	3
4	4	5	4	4	4	3	3	3	3	3	3	3	3	3	3	4	3	4	2	3	2	3	3	3	3	3	3	3	4	4	4	3	4	2	2	3	8	3
4	4	4	5	4	4	5	3	2	2	4	3	5	4	2	2	1	2	4	4	3	4	3	4	4	4	4	4	3	5	4	4	5	5	1	2	3	12	3
5	3	4	4	5	5	4	3	4	4	4	5	3	5	4	4	5	4	5	5	4	3	3	5	5	4	4	4	4	3	4	4	5	4	1	2	3	12	3
4	4	4	4	4	3	5	4	4	4	4	3	4	4	4	3	3	3	4	4	4	4	3	3	3	3	3	4	3	3	4	4	4	4	1	2	3	7	3
4	5	4	4	4	3	4	2	3	2	4	2	4	4	3	2	2	4	3	2	2	2	3	3	3	3	3	3	4	4	4	4	4	4	1	3	4	7	3
3	4	4	3	3	5	3	3	5	2	4	2	4	4	3	3	2	5	5	2	2	2	3	4	4	4	4	4	3	3	3	3	3	3	2	2	3	8	3
5	5	3	3	4	3	3	3	3	3	3	3	3	3	3	3	3	3	3	3	3	5	3	3	3	2	3	4	3	3	3	2	3	4	1	2	4	12	4
4	5	5	5	3	4	4	2	3	1	3	1	5	5	2	1	2	2	2	1	1	1	3	3	3	4	3	4	3	4	4	4	4	4	2	2	4	7	3
3	4	4	4	3	3	4	2	2	2	2	2	5	4	3	3	2	3	3	2	2	2	3	2	3	3	3	3	4	4	3	3	3	3	2	2	4	7	3
3	5	4	5	4	3	4	3	4	4	4	4	4	3	4	3	3	3	3	3	2	2	3	2	3	3	3	3	3	3	3	2	3	4	2	2	4	12	3
3	4	3	2	4	4	3	2	2	2	3	3	4	2	4	3	3	4	2	3	3	3	4	4	3	3	3	4	3	3	3	4	3	3	1	2	3	7	4
3	4	4	4	3	3	3	3	4	2	4	2	3	3	3	3	3	4	3	4	3	3	2	3	3	3	3	3	3	2	4	4	4	4	2	2	3	2	4
3	4	4	5	4	3	4	3	2	2	3	1	5	5	3	2	2	3	1	1	3	2	3	3	4	4	4	4	4	4	3	4	4	4	1	2	4	8	3
4	5	5	5	4	2	5	1	5	2	5	2	5	4	4	4	4	5	3	3	3	3	3	3	3	3	3	3	3	3	2	3	4	2	2	2	3	3	3
3	4	4	4	4	4	4	2	3	2	4	4	4	3	3	2	3	2	3	2	2	2	4	4	4	4	3	4	4	4	4	4	4	4	1	2	3	3	3
3	4	4	4	4	3	4	4	4	4	4	3	4	4	3	2	2	4	4	4	4	4	4	4	4	4	3	3	4	3	3	3	3	3	2	2	3	6	4
4	5	4	4	3	4	4	2	4	3	3	2	3	3	3	2	2	3	3	2	2	2	4	3	4	4	4	4	3	3	4	4	4	3	2	2	4	2	3
3	3	3	4	2	4	2	4	3	4	3	2	4	4	4	2	4	4	4	1	2	2	2	2	3	4	3	3	1	2	3	3	4	3	1	2	3	5	3
3	4	3	4	4	3	4	4	4	4	3	2	3	3	4	4	4	4	4	3	3	3	3	2	3	3	3	3	3	2	2	3	3	2	1	2	3	2	3
4	5	5	4	4	4	4	2	2	2	4	2	4	4	3	2	3	4	3	2	2	2	5	4	4	4	5	4	5	3	3	4	5	5	2	2	3	8	3
3	3	3	3	3	3	2	2	2	2	2	2	4	4	3	2	2	2	2	2	2	2	4	3	3	4	4	3	4	3	3	3	4	4	2	2	3	12	1
5	5	5	5	5	1	5	5	5	4	4	4	2	3	4	4	5	5	5	5	5	5	2	2	2	2	2	2	2	2	2	2	2	2	1	2	3	3	2
5	5	5	4	2	4	2	2	2	2	3	2	5	5	2	2	2	2	2	2	2	2	5	3	3	3	3	3	3	3	5	5	5	4	2	2	2	11	3
4	3	3	2	3	4	2	2	2	2	4	2	3	4	2	2	1	2	4	4	4	2	5	4	5	5	4	4	4	4	4	4	4	4	1	2	2	9	4
4	4	3	3	2	4	3	4	3	4	4	4	3	3	3	3	5	3	4	4	4	3	3	3	4	3	4	3	3	5	4	2	4	3	1	2	3	2	4
4	4	3	3	3	4	3	3	3	3	3	3	4	4	3	3	3	3	3	3	3	2	4	4	4	4	4	4	4	4	4	4	4	4	2	1	1	2	3
5	5	5	5	2	4	2	1	2	1	4	1	5	5	1	1	2	2	3	2	2	2	4	3	2	4	4	4	5	4	5	5	4	3	1	2	3	2	4
3	5	5	5	3	1	5	2	5	5	3	3	4	4	3	3	3	4	3	4	4	2	2	2	2	1	1	1	1	1	3	1	1	1	2	2	4	6	2
3	3	4	5	1	4	3	2	1	2	1	2	5	2	1	2	1	2	3	2	3	2	5	5	5	5	5	5	5	5	5	5	5	5	2	2	3	1	4
4	4	4	4	4	4	4	3	4	4	4	4	4	4	4	4	4	4	4	4	3	3	3	3	3	4	3	4	4	3	3	3	3	3	1	2	3	2	4
4	4	4	4	4	4	4	4	4	4	4	4	4	4	4	4	4	4	4	4	4	4	4	4	4	4	4	4	4	4	4	4	4	4	2	2	3	2	4
3	4	3	4	4	3	3	4	4	3	4	3	2	4	2	3	4	4	3	3	4	3	3	2	4	3	3	3	3	3	3	3	3	3	2	2	3	12	4
3	4	4	4	3	2	4	2	3	2	4	3	4	4	3	1	2	3	4	4	3	3	3	3	3	3	3	3	3	3	3	3	3	3	2	2	4	3	4
3	2	4	3	2	3	4	3	3	3	3	3	4	2	3	3	2	4	3	3	3	3	4	3	3	3	3	3	3	3	4	3	3	3	2	2	3	2	1
4	4	4	3	4	4	4	2	3	2	3	4	5	4	2	1	1	3	3	3	2	1	4	4	4	4	4	4	4	4	5	5	4	4	2	2	3	2	1
4	3	4	4	3	4	4	3	3	2	4	3	4	3	2	1	2	3	2	1	3	1	4	4	4	4	4	4	4	4	3	4	3	3	2	2	3	2	1
4	4	4	5	3	4	3	3	4	1	3	3	4	4	2	2	1	3	2	2	4	4	5	5	5	4	4	4	5	5	5	5	5	5	2	2	3	2	3
4	4	4	4	2	2	4	3	2	2	4	2	5	3	2	2	1	2	2	2	4	2	2	3	3	3	3	4	4	5	4	4	4	4	2	2	3	2	4
3	3	4	3	3	3	4	4	2	2	3	2	2	2	2	2	1	2	3	3	2	2	1	2	2	2	3	2	2	1	3	3	5	4	2	2	3	2	2
3	4	4	4	3	4	4	4	3	3	3	3	3	3	3	3	3	3	3	3	3	3	3	3	3	3	3	3	4	4	3	3	3	3	2	2	3	2	1
3	3	3	3	2	3	3	1	2	2	3	3	4	3	3	3	3	3	3	3	4	3	4	4	3	3	3	3	3	3	3	3	3	3	2	2	3	2	4
3	3	4	4	2	4	4	2	5	1	4	2	5	5	4	2	1	3	2	2	2	1	5	4	5	5	4	4	4	5	5	5	5	5	2	2	3	2	3
5	5	5	5	5	5	5	5	5	5	5	5	5	5	5	5	5	5	5	5	5	5	5	5	5	5	5	5	5	5	5	5	5	5	1	2	3	1	3
4	3	4	4	3	5	4	2	2	2	2	2	5	5	3	3	2	2	2	2	2	2	5	5	5	5	5	5	5	5	4	3	5	5	2	2	3	9	4
1	5	3	3	1	1	2	3	3	1	5	3	1	4	4	3	2	5	2	3	3	3	3	1	1	2	3	1	2	4	1	2	2	4	1	2	3	1	1
3	3	3	3	2	4	3	2	2	1	2	3	5	4	2	1	2	3	2	3	3	2	4	4	4	4	4	4	4	3	4	5	4	4	1	2	3	2	1
4	3	4	5	2	3	3	2	2	1	2	2	4	4	3	2	2	2	3	3	3	3	3	3	4	4	4	4	4	4	4	4	4	4	2	2	3	2	3
3	3	4	4	2	3	3	3	3	2	3	2	4	4	2	2	2	3	2	2	3	3	3	3	3	3	3	3	3	4	4	4	4	4	2	2	3	2	4
5	5	5	5	5	4	5	2	3	2	4	4	3	2	3	2	1	3	3	3	3	3	3	3	3	3	3	3	3	3	3	3	3	3	2	2	3	2	4
3	3	3	3	3	3	3	3	3	3	3	1	1	1	1	2	2	2	2	2	2	3	3	3	3	3	3	3	3	3	3	3	4	3	2	2	3	2	4
4	3	4	3	2	5	3	2	3	1	3	3	4	4	1	1	1	1	3	1	1	1	4	4	4	4	4	4	4	4	4	4	4	4	2	2	3	2	3
4	3	4	5	3	4	4	1	1	1	2	2	4	4	2	1	2	2	2	2	2	2	4	4	4	4	4	4	4	4	4	4	4	4	2	2	3	2	4
4	4	4	4	4	4	4	4	4	4	4	4	4	4	4	4	4	4	4	4	4	4	4	4	4	4	4	4	4	4	4	4	4	4	2	2	3	2	3
5	3	3	3	3	5	3	3	2	1	1	2	5	5	1	1	1	1	3	1	1	1	5	5	5	5	5	5	5	5	5	5	5	5	2	2	3	12	4
4	4	4	3	2	4	5	2	2	1	2	1	4	4	1	1	1	1	1	1	1	1	4	2	4	4	4	4	4	5	2	4	4	3	2	2	1	4	3
1	3	2	2	2	3	2	4	1	3	2	4	4	4	4	3	2	1	2	1	1	2	3	4	3	3	2	1	1	3	3	4	3	1	2	2	3	4	2
1	3	2	1	4	1	3	4	2	1	1	1	4	4	1	2	2	1	1	4	4	2	2	4	3	4	3	1	1	1	1	3	1	4	1	3	3	2	3
1	3	2	1	4	1	3	4	2	1	1	1	4	4	1	2	2	1	1	4	4	2	2	4	3	4	3	1	1	1	1	3	1	4	1	3	3	2	3
3	3	3	1	3	3	3	2	4	1	2	2	1	3	2	4	4	3	1	1	1	4	4	3	3	3	4	2	2	3	2	3	4	4	2	4	1	4	3
3	3	3	1	3	3	3	2	4	1	2	2	1	3	2	4	4	3	1	1	1	4	4	3	3	3	4	2	2	3	2	3	4	4	2	4	1	4	3
4	2	3	3	4	3	3	3	2	2	3	2	2	3	1	2	2	2	1	4	4	2	3	2	3	2	3	1	4	4	1	3	2	3	2	3	3	3	2
2	1	4	2	1	4	4	4	2	1	4	3	4	3	1	1	4	4	4	3	2	4	4	2	4	2	4	3	3	3	3	3	3	3	2	2	3	4	4
3	4	2	4	1	4	2	2	3	4	1	3	1	4	3	1	4	2	1	1	1	1	1	2	3	1	1	4	3	3	1	1	2	1	2	4	2	1	3
3	4	2	4	1	4	2	2	3	4	1	3	1	4	3	1	4	2	1	1	1	1	1	2	3	1	1	4	3	3	1	1	2	1	2	4	2	1	3
3	5	4	4	3	3	3	1	3	1	2	2	1	1	1	3	2	3	4	3	4	2	3	1	3	1	3	4	5	5	4	4	4	5	1	2	4	7	4
3	4	4	5	3	3	4	4	4	5	4	3	3	3	4	4	3	4	2	3	4	3	2	2	2	2	2	2	3	3	2	4	4	4	2	2	4	12	4
4	4	4	5	5	3	5	2	4	2	4	4	4	3	4	3	4	4	2	4	4	4	3	2	4	2	2	3	3	4	4	3	4	4	1	3	4	8	3
4	5	5	4	5	3	5	2	5	3	5	4	4	3	3	3	4	4	4	3	4	3	3	5	5	3	3	3	4	4	2	5	4	2	2	2	3	8	4
3	3	5	5	5	3	4	3	3	3	3	3	3	3	3	3	3	3	3	3	3	3	3	3	3	3	3	3	3	3	3	3	3	3	1	2	4	8	3
4	4	4	4	4	2	4	2	2	2	5	4	3	4	4	4	4	4	2	3	4	4	2	3	5	1	2	1	1	1	1	3	2	2	2	2	3	8	3
3	3	4	4	4	3	4	3	3	3	4	2	4	4	3	3	5	4	4	3	3	2	3	2	3	3	3	3	3	4	3	4	4	4	2	2	3	12	3
4	4	4	3	4	4	2	2	2	2	4	2	4	4	2	2	2	2	2	2	2	2	4	3	4	4	4	4	4	4	4	4	4	4	2	2	3	12	3
4	5	4	4	3	4	4	2	3	3	4	3	4	4	3	3	4	3	3	2	3	3	4	3	3	3	3	3	3	3	4	4	3	3	2	2	3	8	3
1	4	2	5	4	4	4	4	2	2	3	2	4	4	3	2	2	2	2	2	2	2	4	4	4	4	4	4	4	4	4	4	4	4	2	3	3	7	3
4	5	4	5	4	3	4	3	2	2	4	3	4	4	3	3	3	2	2	3	3	3	3	3	3	4	3	3	3	3	3	3	3	3	2	2	3	1	3
4	4	4	4	4	3	4	3	3	2	3	2	4	4	3	2	2	3	2	3	2	2	3	4	4	3	4	3	3	3	4	4	4	4	2	2	3	12	3
3	5	5	3	1	4	2	2	2	2	4	5	3	3	2	3	2	4	2	3	5	4	3	1	2	4	2	3	3	3	4	4	3	3	2	2	3	8	4
5	5	5	4	3	3	2	1	4	1	3	1	5	5	2	1	1	1	1	1	1	1	5	3	5	5	5	5	4	4	3	5	4	4	2	2	3	7	2
3	5	5	4	4	4	5	3	4	3	4	2	5	5	4	2	3	1	3	2	3	3	4	3	4	4	4	4	3	3	4	4	3	3	1	2	3	8	1
5	4	3	3	3	4	3	3	3	2	2	2	3	4	2	2	3	2	2	2	2	2	4	3	4	4	4	4	4	4	4	4	4	4	2	2	3	12	3
4	4	4	4	3	4	4	3	4	2	3	3	4	3	3	3	3	3	3	3	3	3	3	3	3	3	3	3	3	3	3	3	3	3	2	2	3	8	3
4	4	4	4	5	4	4	3	2	2	2	2	4	4	3	2	2	2	2	2	2	2	4	4	4	4	4	3	4	4	4	4	4	4	2	2	2	5	3
5	5	5	5	4	2	5	5	5	5	5	4	2	3	5	4	5	5	5	5	5	4	2	2	4	2	4	3	3	3	4	2	2	1	1	2	4	2	3
3	4	4	4	4	3	4	4	4	4	3	3	3	3	4	4	3	4	4	3	3	3	3	3	3	3	3	3	3	3	4	4	4	4	1	2	3	9	3
5	5	5	4	4	4	5	3	2	2	4	4	4	3	2	2	1	4	3	3	4	2	3	2	4	4	4	5	5	5	5	4	5	5	1	2	4	2	4
3	5	5	5	5	1	5	3	4	4	5	3	3	3	4	2	4	5	3	3	3	3	3	3	3	4	4	2	2	2	3	3	4	3	2	2	3	2	3
4	4	4	4	2	3	3	2	3	2	2	1	4	5	2	3	1	2	1	1	1	2	4	3	3	3	4	4	4	4	3	3	4	3	2	2	3	9	3
4	5	5	4	4	4	4	2	1	1	2	2	5	4	2	2	3	3	3	2	4	2	3	2	3	3	4	3	4	4	4	2	3	4	2	2	3	9	1
5	5	5	5	3	4	4	1	4	1	4	4	5	4	3	1	1	4	4	4	5	1	4	4	4	2	4	4	5	4	5	5	5	4	1	2	4	2	4
4	4	4	3	2	4	2	2	2	1	2	4	4	3	2	2	2	3	2	3	3	3	3	4	4	3	3	3	4	4	4	4	4	4	2	2	2	9	4
4	3	4	3	2	3	3	1	2	1	2	1	4	4	1	2	1	2	2	2	1	2	4	3	3	3	3	3	2	3	2	3	2	2	1	2	3	12	4
2	3	2	2	2	1	3	4	2	4	2	4	2	2	3	4	3	3	4	1	3	3	2	2	2	2	2	2	3	2	4	1	3	3	2	2	2	4	3
4	4	4	4	4	2	5	2	5	2	3	2	5	3	3	2	2	2	2	2	2	1	3	3	2	1	3	4	4	4	1	4	5	5	2	2	3	9	4
5	5	4	4	3	3	3	2	3	2	2	1	4	4	2	2	1	1	2	1	1	1	4	4	4	4	4	4	4	4	4	4	4	4	2	2	3	12	3
1	4	4	4	2	2	4	4	3	3	4	2	4	4	5	5	2	4	4	2	3	3	3	2	3	3	2	2	3	3	3	2	3	3	2	2	3	7	4
3	3	3	3	3	4	3	3	2	2	2	2	3	4	3	2	3	3	3	3	3	3	3	3	3	3	3	3	3	3	3	3	3	3	2	2	3	12	4
5	5	5	5	5	2	5	5	5	5	5	5	1	1	5	4	1	5	5	2	3	3	2	1	1	1	3	3	3	3	3	3	3	3	1	2	3	8	4
3	4	4	4	3	3	3	2	4	2	4	2	3	4	2	2	2	2	2	2	4	4	4	2	4	3	4	4	4	3	4	3	3	3	2	2	3	2	3
3	5	5	5	5	5	5	5	5	4	4	2	5	4	3	3	2	2	3	2	2	2	3	3	4	3	3	3	4	4	3	3	3	3	1	2	2	9	3
3	4	4	4	4	3	4	3	3	3	4	2	4	3	3	2	2	3	2	2	3	2	3	3	3	3	3	3	3	3	4	3	3	3	1	2	3	12	3
4	5	5	5	5	1	5	5	5	5	5	4	3	3	5	5	4	4	5	3	3	3	3	2	2	1	1	1	3	3	1	2	3	3	1	2	3	8	3
3	5	5	5	5	2	5	3	5	4	4	4	5	4	5	3	2	4	3	3	4	2	2	3	3	3	3	2	2	3	4	4	3	3	2	2	3	9	3
3	4	4	4	3	3	3	4	3	2	4	4	3	3	2	2	2	2	2	3	4	2	4	3	3	3	4	4	4	4	4	4	3	3	2	2	3	2	3
3	4	5	4	4	3	4	5	5	3	4	1	3	2	3	3	3	3	4	2	2	3	3	3	2	3	3	3	3	3	3	3	3	2	2	2	3	5	3
4	5	5	5	5	3	4	4	3	2	4	2	4	4	3	2	3	3	2	2	2	2	4	3	4	4	4	4	4	4	4	4	4	4	1	2	3	9	4
3	4	4	4	5	4	5	5	5	4	5	4	2	3	4	5	4	4	4	4	4	2	3	3	3	2	3	3	3	2	4	3	4	1	1	2	3	9	2
4	4	4	4	4	4	4	4	4	4	4	4	4	4	4	4	4	4	4	4	4	4	4	4	4	4	4	4	4	4	4	4	4	4	2	2	3	3	3
3	4	3	3	3	3	3	3	3	3	3	3	3	3	3	3	3	3	3	3	3	3	3	3	3	3	3	3	3	3	3	3	3	3	2	2	3	9	3
3	5	4	4	4	2	4	3	2	2	4	1	5	4	3	1	2	2	2	2	2	2	3	3	3	4	4	4	3	3	4	3	3	3	2	2	3	8	3
3	5	3	4	4	4	4	3	3	2	2	2	4	4	2	2	2	3	3	2	2	2	3	3	3	3	3	3	3	3	4	4	4	4	2	2	3	2	3
3	3	3	3	3	2	3	4	3	3	3	3	3	3	3	3	3	2	4	3	3	4	2	3	3	3	3	2	3	3	3	3	3	3	2	2	3	5	3
4	5	5	5	5	3	4	3	3	3	4	4	3	2	3	3	4	5	3	4	4	4	3	2	2	2	3	3	2	2	3	3	3	3	2	2	3	2	4
5	5	5	4	4	3	4	2	3	2	3	2	4	4	2	2	2	2	2	2	2	2	4	3	4	4	4	4	4	4	4	4	4	4	2	2	3	9	3
3	3	4	4	4	3	4	3	3	3	3	2	4	3	3	3	3	3	3	3	3	3	3	3	3	3	3	3	3	3	4	3	3	3	2	2	3	5	4
3	3	2	3	4	4	4	3	4	3	3	2	4	4	3	2	3	3	2	2	2	2	4	4	4	4	4	4	4	4	4	4	4	4	2	2	3	12	4
4	5	5	5	5	3	5	3	2	2	2	2	4	4	3	3	2	3	4	2	3	2	4	4	4	4	3	3	4	4	4	4	4	4	2	2	1	12	4
3	4	4	4	3	4	4	2	2	2	4	2	4	4	3	2	2	2	2	2	2	2	4	3	4	4	4	4	4	4	4	4	4	4	2	2	3	5	3
4	4	4	4	4	4	3	3	2	2	2	1	4	4	2	2	2	2	2	2	2	2	4	4	4	4	4	4	4	4	4	4	4	4	2	2	3	8	3
4	4	4	4	4	4	4	3	3	2	3	2	4	4	3	2	2	2	3	2	2	2	4	3	4	4	4	4	3	3	3	3	3	3	1	2	3	5	3
3	5	4	4	4	3	3	4	3	2	3	2	3	3	3	2	3	3	3	2	2	2	3	3	3	4	4	4	4	4	3	4	4	4	1	2	3	2	3
4	5	3	5	2	3	5	3	4	3	4	2	5	3	4	3	4	2	2	3	2	3	3	4	3	3	4	4	3	4	4	4	3	3	2	2	3	5	3
5	5	5	5	5	5	5	5	5	5	5	4	4	4	4	4	4	4	4	4	4	4	4	4	4	4	4	4	4	4	4	4	4	4	2	2	3	9	4
5	5	5	5	5	4	4	3	2	1	5	3	5	5	3	2	4	4	4	2	2	2	3	4	3	3	3	3	3	4	4	5	4	4	2	2	3	2	3
3	5	4	4	3	3	3	3	2	2	4	2	4	4	3	2	2	4	2	2	2	2	3	2	3	2	3	3	3	3	2	3	3	2	2	2	3	9	4
4	4	3	4	4	3	4	4	4	4	4	4	4	4	4	4	5	4	4	4	4	4	4	4	4	4	5	5	4	4	5	4	5	4	2	2	2	9	4
3	4	4	4	4	3	4	2	2	2	4	2	4	4	3	2	2	3	3	2	2	1	2	2	4	2	2	2	4	3	3	4	4	4	2	2	3	9	4
3	5	5	5	5	3	5	5	3	5	5	5	1	1	5	5	5	5	3	5	3	5	5	5	5	5	3	5	3	5	5	3	5	5	1	2	3	8	4
3	4	4	4	4	4	4	4	3	2	4	2	4	4	3	2	2	3	3	2	3	1	4	4	3	3	4	4	3	4	5	5	4	4	2	2	3	6	4
5	5	5	5	5	3	5	3	3	2	4	4	4	4	4	4	3	4	4	2	4	3	3	2	2	3	3	2	2	3	2	1	3	2	2	2	4	6	4
3	3	5	5	5	5	5	5	5	5	1	5	5	5	5	3	5	5	5	5	5	5	5	5	5	5	5	5	5	5	5	5	5	5	1	2	3	11	3
5	5	4	3	2	5	2	1	3	1	4	2	5	5	2	1	1	2	3	1	1	1	4	2	4	3	4	5	4	4	1	1	4	3	2	2	3	2	4
4	3	5	5	3	5	3	3	4	3	2	4	1	2	3	4	2	3	3	3	3	3	3	3	3	3	3	3	3	3	3	3	3	3	1	2	3	2	3
4	5	5	5	5	4	5	5	5	5	5	5	5	5	5	5	5	5	4	5	5	5	5	5	5	5	4	3	5	4	4	4	4	4	2	2	3	2	4
3	5	5	5	5	1	3	3	4	3	4	4	4	3	3	3	3	3	3	2	3	3	3	2	4	3	2	3	2	3	4	4	3	3	1	2	2	12	4
5	4	4	4	4	4	3	2	4	2	2	3	4	4	3	2	2	2	2	3	3	3	3	3	3	3	3	4	5	5	1	2	3	3	1	2	3	8	4
5	4	4	3	2	5	4	2	2	2	3	2	5	5	2	1	1	1	2	2	2	2	4	3	4	4	4	4	4	4	4	4	4	4	2	2	3	7	3
4	4	4	4	4	4	4	4	4	4	4	4	4	4	4	4	4	4	4	4	4	4	4	4	4	4	4	4	4	4	4	4	4	4	1	2	3	8	4
3	4	4	4	3	3	3	3	3	3	3	3	3	3	3	3	4	3	3	3	3	3	3	4	3	3	4	4	3	3	3	3	3	4	1	2	4	8	4
4	4	4	4	3	4	4	3	3	3	3	3	3	4	4	3	3	3	4	3	3	3	4	3	3	3	4	4	3	2	3	3	4	3	1	3	4	8	3
3	4	3	4	4	3	4	4	4	3	4	3	4	3	4	3	3	3	3	3	3	3	3	3	3	3	3	3	3	3	3	3	3	3	1	2	4	9	3
3	4	4	4	4	3	4	3	3	3	3	3	4	4	3	3	3	3	3	3	3	3	3	3	3	3	3	3	3	3	3	3	3	3	2	2	3	3	4
1	4	5	5	5	3	5	5	5	5	5	5	5	3	5	5	5	5	5	5	5	5	2	1	1	1	1	1	1	1	3	3	1	3	1	2	3	8	4
4	5	4	4	3	3	4	2	2	2	3	3	4	4	3	3	2	3	2	2	3	3	3	3	3	4	4	3	3	3	3	3	4	4	2	2	4	12	3
3	3	3	3	3	3	3	2	4	4	4	3	3	3	3	3	3	3	3	3	3	3	3	3	3	3	3	3	3	4	4	3	4	3	1	2	4	2	4
4	4	4	4	4	5	4	4	4	4	4	4	4	4	4	4	4	4	4	4	4	3	4	5	4	4	4	4	4	4	4	4	4	4	2	2	3	5	3
3	3	4	4	4	4	4	3	3	4	4	3	4	4	4	3	3	3	4	3	3	3	3	3	3	3	3	3	3	3	3	3	3	3	1	2	3	8	3
3	5	5	5	5	2	5	5	3	4	4	3	4	4	4	4	3	4	4	4	4	3	2	3	3	3	3	3	3	4	4	4	3	3	1	2	4	9	3
4	4	4	4	4	4	4	4	4	4	4	4	4	4	4	4	5	3	3	3	3	4	4	4	5	5	4	4	4	4	4	3	3	4	2	2	3	5	3
3	4	4	5	4	2	3	2	2	2	3	2	4	4	3	4	2	4	2	2	3	3	3	2	3	4	4	4	4	4	2	3	4	2	1	2	3	8	3
4	4	5	4	5	4	4	4	4	3	4	2	4	3	3	3	3	3	3	2	3	4	4	3	4	2	3	2	4	3	3	3	4	4	1	3	3	10	4
2	2	4	3	5	3	2	2	4	3	4	3	4	2	4	3	3	2	4	4	3	3	4	2	1	4	5	4	2	3	4	1	3	4	1	2	3	7	4
4	5	5	5	4	3	4	3	3	2	3	1	5	4	3	2	2	2	2	1	2	2	4	3	4	4	4	4	4	4	5	4	4	4	1	2	3	8	3
3	3	5	5	5	4	4	4	4	4	4	3	4	2	5	4	3	3	5	3	3	5	4	3	4	4	3	3	2	2	5	4	4	4	1	3	3	7	3
4	5	5	5	5	3	4	3	4	3	4	2	4	5	4	3	4	3	2	3	4	4	3	3	4	2	4	3	3	3	4	4	4	3	2	2	3	1	3
2	2	5	3	1	2	1	3	3	1	2	2	2	1	3	3	3	2	5	2	2	5	1	1	2	2	2	5	1	2	2	2	2	2	2	2	3	12	3
4	3	3	3	3	3	3	1	2	3	3	2	4	4	4	3	2	2	4	2	2	2	4	2	4	4	4	4	4	4	4	4	4	4	1	2	3	8	3
2	4	4	4	4	3	3	4	2	3	4	2	4	4	4	3	3	4	3	4	3	2	3	1	4	3	3	3	3	3	3	3	3	3	1	2	3	5	3
4	4	3	3	3	3	3	3	3	3	3	2	4	4	2	3	2	2	4	2	2	2	2	4	4	4	4	4	4	4	4	5	5	5	1	2	3	8	3
5	5	5	5	5	3	5	3	4	5	5	3	5	5	3	4	5	5	5	5	5	5	5	5	5	3	3	3	4	4	4	3	5	5	1	2	3	8	4
5	4	4	5	4	4	4	2	3	1	4	1	5	5	3	2	4	4	2	2	4	2	3	1	3	3	4	4	4	4	4	4	4	4	1	2	3	7	3
4	5	4	4	4	2	4	3	3	2	5	2	3	3	3	2	5	5	4	2	2	2	2	2	2	2	3	2	3	4	3	3	4	4	1	2	3	8	3
4	4	5	4	4	4	3	3	3	3	3	3	3	3	3	3	4	3	4	2	3	2	3	3	3	3	3	3	3	4	4	4	3	4	2	2	3	8	3
Shilin Night Market
Part I: The perception of pressure factors											Part Ⅱ: The perception of state factors											Part Ⅲ: The perception of response management factors												Basic information of interviewees
4	5	5	5	2	1	5	4	5	4	5	5	5	4	5	3	5	5	5	5	5	5	2	2	2	2	2	2	2	1	2	2	4	2	1	2	4	2	4
4	5	5	5	4	2	4	3	4	3	3	2	2	3	4	4	4	3	3	4	3	2	2	1	1	2	2	2	2	2	2	2	3	2	1	2	3	2	4
5	5	5	5	5	3	4	3	3	2	2	2	4	4	2	2	2	2	2	2	2	2	3	3	3	3	3	3	3	2	2	3	3	3	1	2	3	2	1
3	5	4	5	5	2	5	3	4	3	4	3	4	4	4	2	4	3	3	3	4	4	3	2	3	3	3	3	3	3	3	3	3	3	2	2	4	2	4
5	5	5	4	3	3	4	3	5	3	3	4	5	5	3	2	2	4	3	4	3	2	3	3	4	5	4	3	3	3	4	4	4	4	2	2	4	2	1
3	5	5	5	2	2	2	4	4	3	2	2	4	3	3	2	4	2	2	3	4	3	2	3	3	3	3	2	3	3	3	3	3	3	2	2	3	2	1
4	4	4	4	2	2	3	2	4	1	2	1	5	4	2	2	1	2	2	1	1	2	4	2	2	2	2	3	3	4	3	4	4	3	2	2	3	9	4
4	4	5	4	5	3	4	4	5	4	3	3	4	4	4	3	3	4	2	3	4	3	3	2	3	3	3	3	3	3	3	4	5	3	2	2	4	11	3
4	3	4	4	3	2	4	4	4	4	4	3	4	3	3	3	4	2	2	3	3	2	2	2	2	2	3	2	3	4	3	3	2	2	1	2	4	2	4
4	4	4	4	3	3	4	4	5	3	4	2	4	4	2	2	2	2	2	3	2	2	4	4	5	4	3	3	2	1	2	3	4	2	1	2	4	11	4
4	3	3	3	3	4	3	3	4	2	3	2	4	4	3	2	2	2	3	2	2	2	3	3	3	3	3	3	3	4	4	4	4	4	2	2	4	7	4
4	4	4	3	3	3	3	3	4	3	3	4	5	4	3	2	4	3	3	4	3	3	3	3	3	3	3	3	3	3	3	3	3	3	1	2	4	11	4
3	4	4	4	3	3	4	2	4	2	4	2	3	4	3	2	2	2	3	2	2	2	3	3	3	3	3	3	3	4	3	3	4	4	2	2	4	11	4
3	4	5	4	4	2	4	4	4	4	4	4	3	3	3	2	3	3	4	3	3	4	2	2	3	3	3	3	3	3	4	3	4	3	2	3	4	13	4
5	1	3	1	2	1	1	2	2	5	4	3	2	3	3	2	4	5	4	3	3	3	2	4	4	4	4	3	2	2	2	4	5	4	2	3	2	2	3
2	3	3	3	3	3	3	3	3	4	3	2	4	3	3	3	3	3	3	3	3	3	3	3	4	3	3	3	3	3	3	3	3	3	2	2	3	2	4
3	5	4	4	4	2	4	4	4	4	4	3	4	4	3	3	3	3	2	2	4	4	2	2	3	3	2	3	4	3	2	4	4	3	1	2	3	2	4
4	5	5	5	4	2	4	3	2	2	3	1	5	4	3	2	2	2	3	2	3	3	3	3	3	3	3	2	3	3	4	4	3	4	2	2	3	9	3
3	3	4	4	3	1	5	4	3	4	4	1	5	5	5	3	3	3	3	3	3	2	1	2	1	1	1	1	2	1	1	1	3	1	-2	-2	-2	-2	-2
3	4	5	4	4	3	4	4	4	4	4	3	3	2	3	3	4	4	4	4	3	2	3	4	3	3	3	2	3	2	4	4	3	2	2	2	3	2	4
4	5	5	5	4	3	4	4	5	5	4	3	5	5	3	3	3	3	3	4	3	4	3	3	4	4	4	4	4	4	4	4	4	4	2	2	3	2	4
4	4	4	4	3	3	4	4	4	2	2	2	4	3	4	2	3	2	3	1	2	1	3	2	4	4	3	3	3	2	3	4	4	2	2	2	4	7	4
3	4	4	4	4	2	4	4	4	4	4	3	3	3	3	3	3	3	3	4	4	3	3	3	3	3	3	3	3	3	3	3	3	3	2	2	4	7	4
3	4	4	4	4	2	4	4	4	3	3	3	4	4	3	3	3	3	2	2	2	2	2	2	2	3	3	3	3	3	3	3	3	3	2	2	3	2	4
5	5	5	5	4	2	5	5	5	5	5	2	4	4	4	2	4	4	4	4	4	4	2	2	2	2	2	2	2	2	2	2	4	2	1	2	4	2	3
2	2	3	2	2	1	4	5	4	4	4	3	2	2	3	2	4	4	2	4	2	2	2	2	2	2	2	2	2	2	2	1	1	1	1	3	4	7	4
2	4	4	5	3	2	5	3	5	3	5	4	2	3	4	3	3	4	2	4	3	3	3	3	4	2	3	2	2	3	2	2	4	3	1	2	4	2	3
4	5	5	4	4	2	4	4	4	4	4	3	3	3	4	3	4	2	2	3	2	3	2	2	2	2	2	2	2	3	2	3	2	2	1	3	4	5	4
3	3	4	4	3	2	4	3	4	4	4	2	4	3	4	4	3	3	3	3	3	3	3	3	3	3	3	3	3	3	3	3	3	3	2	2	3	2	4
4	4	4	5	3	2	5	3	5	3	4	3	4	3	4	3	3	2	3	2	2	2	2	2	2	2	2	2	3	3	2	3	3	3	1	2	3	2	1
4	4	4	4	4	2	4	2	3	2	4	2	4	5	4	3	4	3	3	3	3	3	2	3	3	4	3	3	3	4	3	3	3	4	1	3	4	1	4
4	4	5	5	4	3	4	4	3	3	3	3	4	4	3	3	3	3	2	2	2	2	3	3	2	3	3	3	3	3	3	3	3	3	2	2	3	2	1
3	4	4	4	3	3	4	5	4	4	3	2	4	4	4	2	4	3	2	3	3	2	3	2	3	3	2	2	2	2	3	3	3	3	2	2	3	2	4
3	5	4	4	4	3	4	3	3	3	4	4	4	4	4	2	4	3	3	2	2	2	3	4	5	5	5	3	3	3	3	4	4	4	2	2	3	2	4
3	4	4	4	4	2	4	4	4	3	4	3	4	4	4	3	3	4	3	3	3	3	3	3	3	3	3	3	3	3	3	3	3	3	2	2	3	2	4
3	4	4	4	4	1	4	4	4	4	4	1	5	4	2	2	2	2	2	4	2	2	3	2	2	2	2	2	2	2	3	3	2	2	1	3	4	5	4
2	3	3	3	3	3	3	3	3	3	4	3	4	2	3	3	3	3	3	3	3	4	4	3	3	3	3	4	4	4	4	4	2	4	1	3	4	9	4
4	5	4	5	3	3	4	4	3	4	3	3	5	4	3	2	2	2	3	3	3	3	3	3	3	3	3	3	3	4	3	3	3	3	1	2	3	2	4
4	4	4	4	4	3	4	4	4	4	5	3	4	3	4	3	4	4	3	3	4	3	3	2	4	4	4	2	2	2	2	3	3	3	1	2	3	2	4
4	4	4	4	2	4	4	2	2	2	2	2	4	4	4	3	2	2	2	2	2	1	4	3	4	2	3	4	2	2	3	4	4	4	2	3	4	3	4
4	3	4	4	3	2	3	3	4	3	3	2	4	4	3	1	3	2	4	2	2	2	3	3	3	2	3	3	3	3	3	2	3	3	2	2	3	2	3
4	4	5	4	2	3	3	3	3	2	3	2	5	4	4	2	2	2	4	2	2	2	3	3	4	4	4	2	3	3	2	3	4	3	2	2	3	2	3
4	5	5	5	3	3	5	3	5	3	4	4	5	4	2	2	3	3	3	3	3	3	3	2	2	2	2	2	2	2	3	3	4	4	2	2	3	2	1
3	4	4	5	4	2	3	3	4	3	4	3	4	3	3	3	3	2	2	3	3	2	3	4	3	3	3	3	3	3	3	3	3	3	2	2	3	2	2
3	4	4	4	4	3	4	4	5	4	3	3	4	4	4	4	4	5	3	3	4	3	3	3	3	3	3	3	2	2	3	3	3	3	2	2	3	2	1
5	5	5	5	5	3	5	3	5	4	5	5	5	4	3	3	3	3	2	3	3	3	3	3	2	2	5	3	3	2	2	3	3	3	2	2	3	2	4
4	4	4	3	3	3	4	3	2	2	4	2	5	5	2	2	2	1	1	2	2	2	4	3	3	3	3	4	3	3	3	3	3	3	2	2	3	2	4
3	4	4	4	4	3	4	4	4	4	4	3	3	3	4	3	4	3	3	3	3	3	3	3	3	3	3	3	3	3	3	3	3	3	1	2	3	2	4
4	4	3	3	4	3	4	4	4	4	4	2	4	3	3	2	2	2	3	2	2	3	4	4	4	3	3	3	3	3	3	4	4	3	2	2	3	2	4
3	4	4	4	4	3	4	4	3	3	3	2	4	3	3	2	3	2	3	2	2	2	2	2	2	2	2	3	2	2	2	2	2	4	2	2	4	13	4
3	5	5	5	5	3	4	3	5	3	4	2	2	4	4	2	3	3	3	2	3	1	3	3	3	3	3	3	3	3	4	4	4	3	1	2	4	2	4
4	4	4	4	4	2	4	4	3	4	4	2	4	4	3	1	4	3	3	2	2	1	2	2	2	2	2	2	2	2	3	3	2	3	1	2	4	2	4
3	4	4	4	4	3	4	4	5	3	4	2	4	3	4	3	4	4	4	4	4	4	3	4	4	4	4	3	3	3	5	4	4	4	2	2	3	2	4
3	4	5	4	4	3	4	3	2	2	2	1	5	4	2	2	2	2	2	2	2	2	4	4	4	4	4	4	4	4	4	4	4	4	2	2	3	2	4
3	3	4	4	3	3	3	3	3	3	3	3	3	3	3	3	4	4	3	3	3	3	3	3	3	3	3	3	4	4	4	5	3	3	2	2	3	2	1
4	5	5	4	3	3	3	3	3	2	3	2	5	5	3	3	3	2	3	4	2	2	3	3	3	4	4	4	3	4	4	4	4	3	2	2	3	2	4
4	4	4	4	2	1	3	4	4	2	3	1	5	4	3	2	1	1	1	1	1	1	2	2	2	2	2	2	3	3	2	2	2	2	2	2	4	13	4
5	5	5	5	2	1	5	5	5	5	5	2	4	3	5	2	5	5	5	5	5	5	1	1	1	1	1	2	1	1	1	1	5	1	1	2	4	11	3
2	3	3	3	3	1	3	4	4	4	3	2	4	4	4	3	3	2	3	2	3	1	2	1	2	2	2	2	3	3	3	3	3	3	2	2	3	2	4
3	3	3	3	2	2	2	4	3	3	2	2	4	3	2	2	2	3	3	3	4	3	3	3	3	3	2	3	2	3	2	2	3	3	1	2	4	9	4
5	5	5	5	3	5	3	3	3	3	3	3	3	3	3	3	3	3	3	3	3	3	3	3	3	3	3	3	3	3	3	3	3	3	1	2	3	13	4
4	4	4	4	4	3	4	3	3	3	3	2	4	4	3	3	3	2	3	2	2	2	3	3	3	3	3	3	3	3	4	3	4	4	2	2	3	1	3
5	3	4	4	3	2	4	3	3	1	4	1	5	5	3	1	3	1	2	1	1	1	3	4	3	3	2	2	3	3	3	4	4	4	1	2	3	11	3
4	5	5	4	3	3	4	2	1	1	2	1	1	2	2	3	1	2	2	2	1	1	3	3	1	2	4	4	3	5	4	4	4	5	1	2	3	7	4
3	4	3	4	2	3	4	4	4	4	4	3	3	3	4	3	3	4	3	3	3	3	3	3	3	3	3	3	3	3	3	3	3	3	1	4	4	10	4
3	5	5	5	4	2	5	4	5	4	3	3	4	4	5	3	4	1	4	4	4	3	2	2	2	2	3	3	3	3	3	4	3	3	2	2	3	2	4
5	5	4	4	4	3	4	3	3	2	3	3	2	3	4	3	3	2	4	2	2	2	3	3	4	2	2	2	3	3	4	4	3	3	1	3	3	7	3
4	3	5	3	4	4	5	3	4	3	4	4	4	3	4	5	5	3	4	4	3	3	3	4	4	4	3	4	3	4	3	2	3	3	2	2	3	3	4
4	4	3	3	3	3	3	3	4	3	3	3	4	4	3	3	3	2	3	2	2	2	3	3	3	3	3	3	3	4	4	5	4	4	2	2	2	12	3
3	4	4	4	3	3	3	3	4	2	3	2	4	4	2	2	3	2	2	2	2	2	4	3	4	4	4	4	4	4	4	4	4	3	2	3	3	5	3
1	2	2	4	1	4	4	2	3	1	1	3	3	2	3	3	4	1	4	4	2	3	1	1	4	4	1	4	3	3	3	2	1	1	1	2	1	2	2
4	2	1	2	2	3	3	2	4	2	1	2	1	2	4	3	2	1	2	3	3	2	3	4	3	2	1	3	3	2	3	1	2	3	1	2	4	3	3
1	3	2	3	3	1	3	1	3	2	1	2	1	4	1	4	4	1	4	1	2	4	3	1	1	3	1	2	2	4	3	4	4	3	2	2	4	3	3
2	4	4	3	1	1	3	3	1	3	3	3	2	4	4	1	3	3	4	3	2	2	2	2	3	4	3	2	1	3	1	1	2	4	2	2	2	2	4
2	1	2	1	2	3	4	1	2	1	2	2	3	2	1	2	4	4	1	3	1	4	4	1	4	1	4	4	4	4	4	3	1	2	2	4	4	1	2
4	4	2	1	2	4	3	3	2	2	1	4	4	3	4	2	3	4	4	1	4	3	1	4	3	1	1	2	3	3	4	1	2	1	2	3	4	4	2
4	2	2	4	4	2	2	3	2	4	3	1	2	2	3	1	3	1	4	1	4	2	3	1	1	1	2	4	1	3	1	3	3	3	2	2	3	3	4
2	2	3	3	4	3	1	4	3	1	3	1	3	3	3	4	2	4	2	3	1	3	1	2	4	4	4	2	1	1	3	4	4	3	2	3	2	1	4
4	3	3	3	4	4	1	2	1	2	1	1	1	3	3	3	3	4	1	3	2	1	3	3	3	4	4	1	1	1	4	4	3	4	2	2	4	3	2
2	4	1	2	3	1	3	4	4	2	1	2	4	3	3	2	2	1	4	4	3	4	2	3	4	4	1	4	3	1	4	3	1	1	2	3	3	4	1
1	1	3	1	2	4	2	1	1	2	4	1	4	1	2	1	3	4	4	2	2	3	3	3	4	2	2	1	1	4	3	1	1	4	1	1	1	1	3
1	1	3	3	1	1	3	3	2	3	2	4	4	2	3	2	2	2	4	2	4	1	2	3	2	2	3	4	2	1	1	4	2	3	2	4	4	2	4
1	4	2	4	3	4	2	3	4	1	4	4	1	2	1	2	3	1	2	3	1	4	2	2	1	1	2	1	1	2	1	2	1	1	2	1	3	3	3
4	2	4	4	3	2	4	1	2	1	3	4	3	3	1	2	1	2	4	2	3	2	2	4	3	4	4	2	1	1	4	4	4	4	2	4	4	4	4
1	2	2	2	3	2	2	4	1	3	1	2	2	4	4	4	4	1	3	2	4	1	3	2	2	3	1	2	2	2	2	2	3	4	2	2	2	4	2
1	3	2	2	2	2	2	3	4	3	1	1	4	1	3	2	2	1	4	4	4	1	2	3	2	3	4	2	1	1	4	3	1	1	1	4	4	2	4
3	1	1	1	3	4	3	4	2	2	2	1	2	4	3	1	4	4	2	1	3	4	2	4	1	3	3	4	2	3	2	3	3	3	2	3	2	3	4
2	1	4	3	3	3	2	1	1	2	3	1	1	4	4	3	3	3	2	1	4	4	2	3	3	3	4	1	4	4	1	1	2	1	2	4	2	2	2
3	4	1	1	1	2	1	3	1	3	2	1	2	3	1	2	2	1	3	2	3	3	4	1	2	3	3	2	3	3	1	1	1	4	2	4	3	2	4
2	3	2	3	3	3	3	2	2	4	4	1	4	1	1	2	1	4	3	2	3	4	2	1	3	3	4	1	1	3	3	2	4	4	2	1	2	1	4
3	2	4	1	3	2	1	2	4	4	1	1	4	2	4	3	2	1	2	1	4	1	3	4	1	4	4	1	3	1	1	3	4	4	2	1	3	3	3
4	5	5	5	2	1	5	4	5	4	5	5	5	4	5	3	5	5	5	5	5	5	2	2	2	2	2	2	2	1	2	2	4	2	1	2	4	2	4
4	5	5	5	4	2	4	3	4	3	3	2	2	3	4	4	4	3	3	4	3	2	2	1	1	2	2	2	2	2	2	2	3	2	1	2	3	2	4
5	5	5	5	5	3	4	3	3	2	2	2	4	4	2	2	2	2	2	2	2	2	3	3	3	3	3	3	3	2	2	3	3	3	1	2	3	2	1
3	5	4	5	5	2	5	3	4	3	4	3	4	4	4	2	4	3	3	3	4	4	3	2	3	3	3	3	3	3	3	3	3	3	2	2	4	2	4
5	5	5	4	3	3	4	3	5	3	3	4	5	5	3	2	2	4	3	4	3	2	3	3	4	5	4	3	3	3	4	4	4	4	2	2	4	2	1
3	5	5	5	2	2	2	4	4	3	2	2	4	3	3	2	4	2	2	3	4	3	2	3	3	3	3	2	3	3	3	3	3	3	2	2	3	2	1
4	4	4	4	2	2	3	2	4	1	2	1	5	4	2	2	1	2	2	1	1	2	4	2	2	2	2	3	3	4	3	4	4	3	2	2	3	9	4
4	4	5	4	5	3	4	4	5	4	3	3	4	4	4	3	3	4	2	3	4	3	3	2	3	3	3	3	3	3	3	4	5	3	2	2	4	11	3
4	3	4	4	3	2	4	4	4	4	4	3	4	3	3	3	4	2	2	3	3	2	2	2	2	2	3	2	3	4	3	3	2	2	1	2	4	2	4
4	4	4	4	3	3	4	4	5	3	4	2	4	4	2	2	2	2	2	3	2	2	4	4	5	4	3	3	2	1	2	3	4	2	1	2	4	11	4
4	3	3	3	3	4	3	3	4	2	3	2	4	4	3	2	2	2	3	2	2	2	3	3	3	3	3	3	3	4	4	4	4	4	2	2	4	7	4
4	4	4	3	3	3	3	3	4	3	3	4	5	4	3	2	4	3	3	4	3	3	3	3	3	3	3	3	3	3	3	3	3	3	1	2	4	11	4
3	4	4	4	3	3	4	2	4	2	4	2	3	4	3	2	2	2	3	2	2	2	3	3	3	3	3	3	3	4	3	3	4	4	2	2	4	11	4
3	4	5	4	4	2	4	4	4	4	4	4	3	3	3	2	3	3	4	3	3	4	2	2	3	3	3	3	3	3	4	3	4	3	2	3	4	13	4
5	1	3	1	2	1	1	2	2	5	4	3	2	3	3	2	4	5	4	3	3	3	2	4	4	4	4	3	2	2	2	4	5	4	2	3	2	2	3
2	3	3	3	3	3	3	3	3	4	3	2	4	3	3	3	3	3	3	3	3	3	3	3	4	3	3	3	3	3	3	3	3	3	2	2	3	2	4
3	5	4	4	4	2	4	4	4	4	4	3	4	4	3	3	3	3	2	2	4	4	2	2	3	3	2	3	4	3	2	4	4	3	1	2	3	2	4
4	5	5	5	4	2	4	3	2	2	3	1	5	4	3	2	2	2	3	2	3	3	3	3	3	3	3	2	3	3	4	4	3	4	2	2	3	9	3
3	3	4	4	3	1	5	4	3	4	4	1	5	5	5	3	3	3	3	3	3	2	1	2	1	1	1	1	2	1	1	1	3	1	-2	-2	-2	-2	-2
3	4	5	4	4	3	4	4	4	4	4	3	3	2	3	3	4	4	4	4	3	2	3	4	3	3	3	2	3	2	4	4	3	2	2	2	3	2	4
4	5	5	5	4	3	4	4	5	5	4	3	5	5	3	3	3	3	3	4	3	4	3	3	4	4	4	4	4	4	4	4	4	4	2	2	3	2	4
4	4	4	4	3	3	4	4	4	2	2	2	4	3	4	2	3	2	3	1	2	1	3	2	4	4	3	3	3	2	3	4	4	2	2	2	4	7	4
3	4	4	4	4	2	4	4	4	4	4	3	3	3	3	3	3	3	3	4	4	3	3	3	3	3	3	3	3	3	3	3	3	3	2	2	4	7	4
3	4	4	4	4	2	4	4	4	3	3	3	4	4	3	3	3	3	2	2	2	2	2	2	2	3	3	3	3	3	3	3	3	3	2	2	3	2	4
5	5	5	5	4	2	5	5	5	5	5	2	4	4	4	2	4	4	4	4	4	4	2	2	2	2	2	2	2	2	2	2	4	2	1	2	4	2	3
2	2	3	2	2	1	4	5	4	4	4	3	2	2	3	2	4	4	2	4	2	2	2	2	2	2	2	2	2	2	2	1	1	1	1	3	4	7	4
2	4	4	5	3	2	5	3	5	3	5	4	2	3	4	3	3	4	2	4	3	3	3	3	4	2	3	2	2	3	2	2	4	3	1	2	4	2	3
4	5	5	4	4	2	4	4	4	4	4	3	3	3	4	3	4	2	2	3	2	3	2	2	2	2	2	2	2	3	2	3	2	2	1	3	4	5	4
3	3	4	4	3	2	4	3	4	4	4	2	4	3	4	4	3	3	3	3	3	3	3	3	3	3	3	3	3	3	3	3	3	3	2	2	3	2	4
4	4	4	5	3	2	5	3	5	3	4	3	4	3	4	3	3	2	3	2	2	2	2	2	2	2	2	2	3	3	2	3	3	3	1	2	3	2	1
4	4	4	4	4	2	4	2	3	2	4	2	4	5	4	3	4	3	3	3	3	3	2	3	3	4	3	3	3	4	3	3	3	4	1	3	4	1	4
4	4	5	5	4	3	4	4	3	3	3	3	4	4	3	3	3	3	2	2	2	2	3	3	2	3	3	3	3	3	3	3	3	3	2	2	3	2	1
3	4	4	4	3	3	4	5	4	4	3	2	4	4	4	2	4	3	2	3	3	2	3	2	3	3	2	2	2	2	3	3	3	3	2	2	3	2	4
3	5	4	4	4	3	4	3	3	3	4	4	4	4	4	2	4	3	3	2	2	2	3	4	5	5	5	3	3	3	3	4	4	4	2	2	3	2	4
3	4	4	4	4	2	4	4	4	3	4	3	4	4	4	3	3	4	3	3	3	3	3	3	3	3	3	3	3	3	3	3	3	3	2	2	3	2	4
3	4	4	4	4	1	4	4	4	4	4	1	5	4	2	2	2	2	2	4	2	2	3	2	2	2	2	2	2	2	3	3	2	2	1	3	4	5	4
2	3	3	3	3	3	3	3	3	3	4	3	4	2	3	3	3	3	3	3	3	4	4	3	3	3	3	4	4	4	4	4	2	4	1	3	4	9	4
4	5	4	5	3	3	4	4	3	4	3	3	5	4	3	2	2	2	3	3	3	3	3	3	3	3	3	3	3	4	3	3	3	3	1	2	3	2	4
4	4	4	4	4	3	4	4	4	4	5	3	4	3	4	3	4	4	3	3	4	3	3	2	4	4	4	2	2	2	2	3	3	3	1	2	3	2	4
4	4	4	4	2	4	4	2	2	2	2	2	4	4	4	3	2	2	2	2	2	1	4	3	4	2	3	4	2	2	3	4	4	4	2	3	4	3	4
4	3	4	4	3	2	3	3	4	3	3	2	4	4	3	1	3	2	4	2	2	2	3	3	3	2	3	3	3	3	3	2	3	3	2	2	3	2	3
4	4	5	4	2	3	3	3	3	2	3	2	5	4	4	2	2	2	4	2	2	2	3	3	4	4	4	2	3	3	2	3	4	3	2	2	3	2	3
4	5	5	5	3	3	5	3	5	3	4	4	5	4	2	2	3	3	3	3	3	3	3	2	2	2	2	2	2	2	3	3	4	4	2	2	3	2	1
3	4	4	5	4	2	3	3	4	3	4	3	4	3	3	3	3	2	2	3	3	2	3	4	3	3	3	3	3	3	3	3	3	3	2	2	3	2	2
3	4	4	4	4	3	4	4	5	4	3	3	4	4	4	4	4	5	3	3	4	3	3	3	3	3	3	3	2	2	3	3	3	3	2	2	3	2	1
5	5	5	5	5	3	5	3	5	4	5	5	5	4	3	3	3	3	2	3	3	3	3	3	2	2	5	3	3	2	2	3	3	3	2	2	3	2	4
4	4	4	3	3	3	4	3	2	2	4	2	5	5	2	2	2	1	1	2	2	2	4	3	3	3	3	4	3	3	3	3	3	3	2	2	3	2	4
3	4	4	4	4	3	4	4	4	4	4	3	3	3	4	3	4	3	3	3	3	3	3	3	3	3	3	3	3	3	3	3	3	3	1	2	3	2	4
4	4	3	3	4	3	4	4	4	4	4	2	4	3	3	2	2	2	3	2	2	3	4	4	4	3	3	3	3	3	3	4	4	3	2	2	3	2	4
3	4	4	4	4	3	4	4	3	3	3	2	4	3	3	2	3	2	3	2	2	2	2	2	2	2	2	3	2	2	2	2	2	4	2	2	4	13	4
3	5	5	5	5	3	4	3	5	3	4	2	2	4	4	2	3	3	3	2	3	1	3	3	3	3	3	3	3	3	4	4	4	3	1	2	4	2	4
4	4	4	4	4	2	4	4	3	4	4	2	4	4	3	1	4	3	3	2	2	1	2	2	2	2	2	2	2	2	3	3	2	3	1	2	4	2	4
3	4	4	4	4	3	4	4	5	3	4	2	4	3	4	3	4	4	4	4	4	4	3	4	4	4	4	3	3	3	5	4	4	4	2	2	3	2	4
3	4	5	4	4	3	4	3	2	2	2	1	5	4	2	2	2	2	2	2	2	2	4	4	4	4	4	4	4	4	4	4	4	4	2	2	3	2	4
3	3	4	4	3	3	3	3	3	3	3	3	3	3	3	3	4	4	3	3	3	3	3	3	3	3	3	3	4	4	4	5	3	3	2	2	3	2	1
4	5	5	4	3	3	3	3	3	2	3	2	5	5	3	3	3	2	3	4	2	2	3	3	3	4	4	4	3	4	4	4	4	3	2	2	3	2	4
4	4	4	4	2	1	3	4	4	2	3	1	5	4	3	2	1	1	1	1	1	1	2	2	2	2	2	2	3	3	2	2	2	2	2	2	4	13	4
5	5	5	5	2	1	5	5	5	5	5	2	4	3	5	2	5	5	5	5	5	5	1	1	1	1	1	2	1	1	1	1	5	1	1	2	4	11	3
2	3	3	3	3	1	3	4	4	4	3	2	4	4	4	3	3	2	3	2	3	1	2	1	2	2	2	2	3	3	3	3	3	3	2	2	3	2	4
3	3	3	3	2	2	2	4	3	3	2	2	4	3	2	2	2	3	3	3	4	3	3	3	3	3	2	3	2	3	2	2	3	3	1	2	4	9	4
5	5	5	5	3	5	3	3	3	3	3	3	3	3	3	3	3	3	3	3	3	3	3	3	3	3	3	3	3	3	3	3	3	3	1	2	3	13	4
4	4	4	4	4	3	4	3	3	3	3	2	4	4	3	3	3	2	3	2	2	2	3	3	3	3	3	3	3	3	4	3	4	4	2	2	3	1	3
5	3	4	4	3	2	4	3	3	1	4	1	5	5	3	1	3	1	2	1	1	1	3	4	3	3	2	2	3	3	3	4	4	4	1	2	3	11	3
4	5	5	4	3	3	4	2	1	1	2	1	1	2	2	3	1	2	2	2	1	1	3	3	1	2	4	4	3	5	4	4	4	5	1	2	3	7	4
3	4	3	4	2	3	4	4	4	4	4	3	3	3	4	3	3	4	3	3	3	3	3	3	3	3	3	3	3	3	3	3	3	3	1	4	4	10	4
3	5	5	5	4	2	5	4	5	4	3	3	4	4	5	3	4	1	4	4	4	3	2	2	2	2	3	3	3	3	3	4	3	3	2	2	3	2	4
5	5	4	4	4	3	4	3	3	2	3	3	2	3	4	3	3	2	4	2	2	2	3	3	4	2	2	2	3	3	4	4	3	3	1	3	3	7	3
4	3	5	3	4	4	5	3	4	3	4	4	4	3	4	5	5	3	4	4	3	3	3	4	4	4	3	4	3	4	3	2	3	3	2	2	3	3	4
4	4	3	3	3	3	3	3	4	3	3	3	4	4	3	3	3	2	3	2	2	2	3	3	3	3	3	3	3	4	4	5	4	4	2	2	2	12	3
3	4	4	4	3	3	3	3	4	2	3	2	4	4	2	2	3	2	2	2	2	2	4	3	4	4	4	4	4	4	4	4	4	3	2	3	3	5	3
1	2	2	4	1	4	4	2	3	1	1	3	3	2	3	3	4	1	4	4	2	3	1	1	4	4	1	4	3	3	3	2	1	1	1	2	1	2	2
4	2	1	2	2	3	3	2	4	2	1	2	1	2	4	3	2	1	2	3	3	2	3	4	3	2	1	3	3	2	3	1	2	3	1	2	4	3	3
1	3	2	3	3	1	3	1	3	2	1	2	1	4	1	4	4	1	4	1	2	4	3	1	1	3	1	2	2	4	3	4	4	3	2	2	4	3	3
2	4	4	3	1	1	3	3	1	3	3	3	2	4	4	1	3	3	4	3	2	2	2	2	3	4	3	2	1	3	1	1	2	4	2	2	2	2	4
2	1	2	1	2	3	4	1	2	1	2	2	3	2	1	2	4	4	1	3	1	4	4	1	4	1	4	4	4	4	4	3	1	2	2	4	4	1	2
4	4	2	1	2	4	3	3	2	2	1	4	4	3	4	2	3	4	4	1	4	3	1	4	3	1	1	2	3	3	4	1	2	1	2	3	4	4	2
4	2	2	4	4	2	2	3	2	4	3	1	2	2	3	1	3	1	4	1	4	2	3	1	1	1	2	4	1	3	1	3	3	3	2	2	3	3	4
2	2	3	3	4	3	1	4	3	1	3	1	3	3	3	4	2	4	2	3	1	3	1	2	4	4	4	2	1	1	3	4	4	3	2	3	2	1	4
4	3	3	3	4	4	1	2	1	2	1	1	1	3	3	3	3	4	1	3	2	1	3	3	3	4	4	1	1	1	4	4	3	4	2	2	4	3	2
2	4	1	2	3	1	3	4	4	2	1	2	4	3	3	2	2	1	4	4	3	4	2	3	4	4	1	4	3	1	4	3	1	1	2	3	3	4	1
1	1	3	1	2	4	2	1	1	2	4	1	4	1	2	1	3	4	4	2	2	3	3	3	4	2	2	1	1	4	3	1	1	4	1	1	1	1	3
1	1	3	3	1	1	3	3	2	3	2	4	4	2	3	2	2	2	4	2	4	1	2	3	2	2	3	4	2	1	1	4	2	3	2	4	4	2	4
1	4	2	4	3	4	2	3	4	1	4	4	1	2	1	2	3	1	2	3	1	4	2	2	1	1	2	1	1	2	1	2	1	1	2	1	3	3	3
4	2	4	4	3	2	4	1	2	1	3	4	3	3	1	2	1	2	4	2	3	2	2	4	3	4	4	2	1	1	4	4	4	4	2	4	4	4	4
1	2	2	2	3	2	2	4	1	3	1	2	2	4	4	4	4	1	3	2	4	1	3	2	2	3	1	2	2	2	2	2	3	4	2	2	2	4	2
1	3	2	2	2	2	2	3	4	3	1	1	4	1	3	2	2	1	4	4	4	1	2	3	2	3	4	2	1	1	4	3	1	1	1	4	4	2	4
3	1	1	1	3	4	3	4	2	2	2	1	2	4	3	1	4	4	2	1	3	4	2	4	1	3	3	4	2	3	2	3	3	3	2	3	2	3	4
2	1	4	3	3	3	2	1	1	2	3	1	1	4	4	3	3	3	2	1	4	4	2	3	3	3	4	1	4	4	1	1	2	1	2	4	2	2	2
3	4	1	1	1	2	1	3	1	3	2	1	2	3	1	2	2	1	3	2	3	3	4	1	2	3	3	2	3	3	1	1	1	4	2	4	3	2	4
2	3	2	3	3	3	3	2	2	4	4	1	4	1	1	2	1	4	3	2	3	4	2	1	3	3	4	1	1	3	3	2	4	4	2	1	2	1	4
3	2	4	1	3	2	1	2	4	4	1	1	4	2	4	3	2	1	2	1	4	1	3	4	1	4	4	1	3	1	1	3	4	4	2	1	3	3	3
3	4	4	4	3	2	4	2	3	2	4	3	4	4	3	1	2	3	4	4	3	3	3	3	3	3	3	3	3	3	3	3	3	3	2	2	4	3	4
3	2	4	3	2	3	4	3	3	3	3	3	4	2	3	3	2	4	3	3	3	3	4	3	3	3	3	3	3	3	4	3	3	3	2	2	3	2	1
4	4	4	3	4	4	4	2	3	2	3	4	5	4	2	1	1	3	3	3	2	1	4	4	4	4	4	4	4	4	5	5	4	4	2	2	3	2	1
4	3	4	4	3	4	4	3	3	2	4	3	4	3	2	1	2	3	2	1	3	1	4	4	4	4	4	4	4	4	3	4	3	3	2	2	3	2	1
4	4	4	5	3	4	3	3	4	1	3	3	4	4	2	2	1	3	2	2	4	4	5	5	5	4	4	4	5	5	5	5	5	5	2	2	3	2	3
4	4	4	4	2	2	4	3	2	2	4	2	5	3	2	2	1	2	2	2	4	2	2	3	3	3	3	4	4	5	4	4	4	4	2	2	3	2	4
3	3	4	3	3	3	4	4	2	2	3	2	2	2	2	2	1	2	3	3	2	2	1	2	2	2	3	2	2	1	3	3	5	4	2	2	3	2	2
3	4	4	4	3	4	4	4	3	3	3	3	3	3	3	3	3	3	3	3	3	3	3	3	3	3	3	3	4	4	3	3	3	3	2	2	3	2	1
3	3	3	3	2	3	3	1	2	2	3	3	4	3	3	3	3	3	3	3	4	3	4	4	3	3	3	3	3	3	3	3	3	3	2	2	3	2	4
3	3	4	4	2	4	4	2	5	1	4	2	5	5	4	2	1	3	2	2	2	1	5	4	5	5	4	4	4	5	5	5	5	5	2	2	3	2	3
5	5	5	5	5	5	5	5	5	5	5	5	5	5	5	5	5	5	5	5	5	5	5	5	5	5	5	5	5	5	5	5	5	5	1	2	3	1	3
4	3	4	4	3	5	4	2	2	2	2	2	5	5	3	3	2	2	2	2	2	2	5	5	5	5	5	5	5	5	4	3	5	5	2	2	3	9	4
1	5	3	3	1	1	2	3	3	1	5	3	1	4	4	3	2	5	2	3	3	3	3	1	1	2	3	1	2	4	1	2	2	4	1	2	3	1	1
3	3	3	3	2	4	3	2	2	1	2	3	5	4	2	1	2	3	2	3	3	2	4	4	4	4	4	4	4	3	4	5	4	4	1	2	3	2	1
4	3	4	5	2	3	3	2	2	1	2	2	4	4	3	2	2	2	3	3	3	3	3	3	4	4	4	4	4	4	4	4	4	4	2	2	3	2	3
3	3	4	4	2	3	3	3	3	2	3	2	4	4	2	2	2	3	2	2	3	3	3	3	3	3	3	3	3	4	4	4	4	4	2	2	3	2	4
5	5	5	5	5	4	5	2	3	2	4	4	3	2	3	2	1	3	3	3	3	3	3	3	3	3	3	3	3	3	3	3	3	3	2	2	3	2	4
3	3	3	3	3	3	3	3	3	3	3	1	1	1	1	2	2	2	2	2	2	3	3	3	3	3	3	3	3	3	3	3	4	3	2	2	3	2	4
4	3	4	3	2	5	3	2	3	1	3	3	4	4	1	1	1	1	3	1	1	1	4	4	4	4	4	4	4	4	4	4	4	4	2	2	3	2	3
4	3	4	5	3	4	4	1	1	1	2	2	4	4	2	1	2	2	2	2	2	2	4	4	4	4	4	4	4	4	4	4	4	4	2	2	3	2	4
4	4	4	4	4	4	4	4	4	4	4	4	4	4	4	4	4	4	4	4	4	4	4	4	4	4	4	4	4	4	4	4	4	4	2	2	3	2	3
5	3	3	3	3	5	3	3	2	1	1	2	5	5	1	1	1	1	3	1	1	1	5	5	5	5	5	5	5	5	5	5	5	5	2	2	3	12	4
4	4	4	3	2	4	5	2	2	1	2	1	4	4	1	1	1	1	1	1	1	1	4	2	4	4	4	4	4	5	2	4	4	3	2	2	1	4	3
1	3	2	2	2	3	2	4	1	3	2	4	4	4	4	3	2	1	2	1	1	2	3	4	3	3	2	1	1	3	3	4	3	1	2	2	3	4	2
1	3	2	1	4	1	3	4	2	1	1	1	4	4	1	2	2	1	1	4	4	2	2	4	3	4	3	1	1	1	1	3	1	4	1	3	3	2	3
1	3	2	1	4	1	3	4	2	1	1	1	4	4	1	2	2	1	1	4	4	2	2	4	3	4	3	1	1	1	1	3	1	4	1	3	3	2	3
3	3	3	1	3	3	3	2	4	1	2	2	1	3	2	4	4	3	1	1	1	4	4	3	3	3	4	2	2	3	2	3	4	4	2	4	1	4	3
3	3	3	1	3	3	3	2	4	1	2	2	1	3	2	4	4	3	1	1	1	4	4	3	3	3	4	2	2	3	2	3	4	4	2	4	1	4	3
4	2	3	3	4	3	3	3	2	2	3	2	2	3	1	2	2	2	1	4	4	2	3	2	3	2	3	1	4	4	1	3	2	3	2	3	3	3	2
2	1	4	2	1	4	4	4	2	1	4	3	4	3	1	1	4	4	4	3	2	4	4	2	4	2	4	3	3	3	3	3	3	3	2	2	3	4	4
3	4	2	4	1	4	2	2	3	4	1	3	1	4	3	1	4	2	1	1	1	1	1	2	3	1	1	4	3	3	1	1	2	1	2	4	2	1	3
3	4	2	4	1	4	2	2	3	4	1	3	1	4	3	1	4	2	1	1	1	1	1	2	3	1	1	4	3	3	1	1	2	1	2	4	2	1	3
3	5	4	4	3	3	3	1	3	1	2	2	1	1	1	3	2	3	4	3	4	2	3	1	3	1	3	4	5	5	4	4	4	5	1	2	4	7	4
3	4	4	5	3	3	4	4	4	5	4	3	3	3	4	4	3	4	2	3	4	3	2	2	2	2	2	2	3	3	2	4	4	4	2	2	4	12	4
4	4	4	5	5	3	5	2	4	2	4	4	4	3	4	3	4	4	2	4	4	4	3	2	4	2	2	3	3	4	4	3	4	4	1	3	4	8	3
4	5	5	4	5	3	5	2	5	3	5	4	4	3	3	3	4	4	4	3	4	3	3	5	5	3	3	3	4	4	2	5	4	2	2	2	3	8	4
3	3	5	5	5	3	4	3	3	3	3	3	3	3	3	3	3	3	3	3	3	3	3	3	3	3	3	3	3	3	3	3	3	3	1	2	4	8	3
4	4	4	4	4	2	4	2	2	2	5	4	3	4	4	4	4	4	2	3	4	4	2	3	5	1	2	1	1	1	1	3	2	2	2	2	3	8	3
3	3	4	4	4	3	4	3	3	3	4	2	4	4	3	3	5	4	4	3	3	2	3	2	3	3	3	3	3	4	3	4	4	4	2	2	3	12	3
4	4	4	3	4	4	2	2	2	2	4	2	4	4	2	2	2	2	2	2	2	2	4	3	4	4	4	4	4	4	4	4	4	4	2	2	3	12	3
4	5	4	4	3	4	4	2	3	3	4	3	4	4	3	3	4	3	3	2	3	3	4	3	3	3	3	3	3	3	4	4	3	3	2	2	3	8	3
1	4	2	5	4	4	4	4	2	2	3	2	4	4	3	2	2	2	2	2	2	2	4	4	4	4	4	4	4	4	4	4	4	4	2	3	3	7	3
4	5	4	5	4	3	4	3	2	2	4	3	4	4	3	3	3	2	2	3	3	3	3	3	3	4	3	3	3	3	3	3	3	3	2	2	3	1	3
4	4	4	4	4	3	4	3	3	2	3	2	4	4	3	2	2	3	2	3	2	2	3	4	4	3	4	3	3	3	4	4	4	4	2	2	3	12	3
3	5	5	3	1	4	2	2	2	2	4	5	3	3	2	3	2	4	2	3	5	4	3	1	2	4	2	3	3	3	4	4	3	3	2	2	3	8	4
5	5	5	4	3	3	2	1	4	1	3	1	5	5	2	1	1	1	1	1	1	1	5	3	5	5	5	5	4	4	3	5	4	4	2	2	3	7	2
3	5	5	4	4	4	5	3	4	3	4	2	5	5	4	2	3	1	3	2	3	3	4	3	4	4	4	4	3	3	4	4	3	3	1	2	3	8	1
5	4	3	3	3	4	3	3	3	2	2	2	3	4	2	2	3	2	2	2	2	2	4	3	4	4	4	4	4	4	4	4	4	4	2	2	3	12	3
4	4	4	4	3	4	4	3	4	2	3	3	4	3	3	3	3	3	3	3	3	3	3	3	3	3	3	3	3	3	3	3	3	3	2	2	3	8	3
4	4	4	4	5	4	4	3	2	2	2	2	4	4	3	2	2	2	2	2	2	2	4	4	4	4	4	3	4	4	4	4	4	4	2	2	2	5	3
5	5	5	5	4	2	5	5	5	5	5	4	2	3	5	4	5	5	5	5	5	4	2	2	4	2	4	3	3	3	4	2	2	1	1	2	4	2	3
3	4	4	4	4	3	4	4	4	4	3	3	3	3	4	4	3	4	4	3	3	3	3	3	3	3	3	3	3	3	4	4	4	4	1	2	3	9	3
5	5	5	4	4	4	5	3	2	2	4	4	4	3	2	2	1	4	3	3	4	2	3	2	4	4	4	5	5	5	5	4	5	5	1	2	4	2	4
3	5	5	5	5	1	5	3	4	4	5	3	3	3	4	2	4	5	3	3	3	3	3	3	3	4	4	2	2	2	3	3	4	3	2	2	3	2	3
4	4	4	4	2	3	3	2	3	2	2	1	4	5	2	3	1	2	1	1	1	2	4	3	3	3	4	4	4	4	3	3	4	3	2	2	3	9	3
4	5	5	4	4	4	4	2	1	1	2	2	5	4	2	2	3	3	3	2	4	2	3	2	3	3	4	3	4	4	4	2	3	4	2	2	3	9	1
5	5	5	5	3	4	4	1	4	1	4	4	5	4	3	1	1	4	4	4	5	1	4	4	4	2	4	4	5	4	5	5	5	4	1	2	4	2	4
4	4	4	3	2	4	2	2	2	1	2	4	4	3	2	2	2	3	2	3	3	3	3	4	4	3	3	3	4	4	4	4	4	4	2	2	2	9	4
4	3	4	3	2	3	3	1	2	1	2	1	4	4	1	2	1	2	2	2	1	2	4	3	3	3	3	3	2	3	2	3	2	2	1	2	3	12	4
2	3	2	2	2	1	3	4	2	4	2	4	2	2	3	4	3	3	4	1	3	3	2	2	2	2	2	2	3	2	4	1	3	3	2	2	2	4	3
4	4	4	4	4	2	5	2	5	2	3	2	5	3	3	2	2	2	2	2	2	1	3	3	2	1	3	4	4	4	1	4	5	5	2	2	3	9	4
5	5	4	4	3	3	3	2	3	2	2	1	4	4	2	2	1	1	2	1	1	1	4	4	4	4	4	4	4	4	4	4	4	4	2	2	3	12	3
1	4	4	4	2	2	4	4	3	3	4	2	4	4	5	5	2	4	4	2	3	3	3	2	3	3	2	2	3	3	3	2	3	3	2	2	3	7	4
3	3	3	3	3	4	3	3	2	2	2	2	3	4	3	2	3	3	3	3	3	3	3	3	3	3	3	3	3	3	3	3	3	3	2	2	3	12	4
5	5	5	5	5	2	5	5	5	5	5	5	1	1	5	4	1	5	5	2	3	3	2	1	1	1	3	3	3	3	3	3	3	3	1	2	3	8	4
3	4	4	4	3	3	3	2	4	2	4	2	3	4	2	2	2	2	2	2	4	4	4	2	4	3	4	4	4	3	4	3	3	3	2	2	3	2	3
3	5	5	5	5	5	5	5	5	4	4	2	5	4	3	3	2	2	3	2	2	2	3	3	4	3	3	3	4	4	3	3	3	3	1	2	2	9	3
3	4	4	4	4	3	4	3	3	3	4	2	4	3	3	2	2	3	2	2	3	2	3	3	3	3	3	3	3	3	4	3	3	3	1	2	3	12	3
4	5	5	5	5	1	5	5	5	5	5	4	3	3	5	5	4	4	5	3	3	3	3	2	2	1	1	1	3	3	1	2	3	3	1	2	3	8	3
3	5	5	5	5	2	5	3	5	4	4	4	5	4	5	3	2	4	3	3	4	2	2	3	3	3	3	2	2	3	4	4	3	3	2	2	3	9	3
3	4	4	4	3	3	3	4	3	2	4	4	3	3	2	2	2	2	2	3	4	2	4	3	3	3	4	4	4	4	4	4	3	3	2	2	3	2	3
3	4	5	4	4	3	4	5	5	3	4	1	3	2	3	3	3	3	4	2	2	3	3	3	2	3	3	3	3	3	3	3	3	2	2	2	3	5	3
4	5	5	5	5	3	4	4	3	2	4	2	4	4	3	2	3	3	2	2	2	2	4	3	4	4	4	4	4	4	4	4	4	4	1	2	3	9	4
3	4	4	4	5	4	5	5	5	4	5	4	2	3	4	5	4	4	4	4	4	2	3	3	3	2	3	3	3	2	4	3	4	1	1	2	3	9	2
4	4	4	4	4	4	4	4	4	4	4	4	4	4	4	4	4	4	4	4	4	4	4	4	4	4	4	4	4	4	4	4	4	4	2	2	3	3	3
3	4	3	3	3	3	3	3	3	3	3	3	3	3	3	3	3	3	3	3	3	3	3	3	3	3	3	3	3	3	3	3	3	3	2	2	3	9	3
3	5	4	4	4	2	4	3	2	2	4	1	5	4	3	1	2	2	2	2	2	2	3	3	3	4	4	4	3	3	4	3	3	3	2	2	3	8	3
3	5	3	4	4	4	4	3	3	2	2	2	4	4	2	2	2	3	3	2	2	2	3	3	3	3	3	3	3	3	4	4	4	4	2	2	3	2	3
3	3	3	3	3	2	3	4	3	3	3	3	3	3	3	3	3	2	4	3	3	4	2	3	3	3	3	2	3	3	3	3	3	3	2	2	3	5	3
4	5	5	5	5	3	4	3	3	3	4	4	3	2	3	3	4	5	3	4	4	4	3	2	2	2	3	3	2	2	3	3	3	3	2	2	3	2	4
5	5	5	4	4	3	4	2	3	2	3	2	4	4	2	2	2	2	2	2	2	2	4	3	4	4	4	4	4	4	4	4	4	4	2	2	3	9	3
3	3	4	4	4	3	4	3	3	3	3	2	4	3	3	3	3	3	3	3	3	3	3	3	3	3	3	3	3	3	4	3	3	3	2	2	3	5	4
3	3	2	3	4	4	4	3	4	3	3	2	4	4	3	2	3	3	2	2	2	2	4	4	4	4	4	4	4	4	4	4	4	4	2	2	3	12	4
4	5	5	5	5	3	5	3	2	2	2	2	4	4	3	3	2	3	4	2	3	2	4	4	4	4	3	3	4	4	4	4	4	4	2	2	1	12	4
3	4	4	4	3	4	4	2	2	2	4	2	4	4	3	2	2	2	2	2	2	2	4	3	4	4	4	4	4	4	4	4	4	4	2	2	3	5	3
4	4	4	4	4	4	3	3	2	2	2	1	4	4	2	2	2	2	2	2	2	2	4	4	4	4	4	4	4	4	4	4	4	4	2	2	3	8	3
4	4	4	4	4	4	4	3	3	2	3	2	4	4	3	2	2	2	3	2	2	2	4	3	4	4	4	4	3	3	3	3	3	3	1	2	3	5	3
